# Supplementary material for: Active reinforcement learning versus action bias and hysteresis: control with a mixture of experts and nonexperts
Source: PLoS Comput Biol. 2024 Mar 29;20(3):e1011950. doi: 10.1371/journal.pcbi.1011950 (PMC10980507; doi:10.1371/journal.pcbi.1011950)
Supplement: S1 Data — All data are included. (ZIP) [file pcbi.1011950.s002.zip]

Archive with 6 entries (5 files):
- ColasODohertyGrafton_PCB_2024_data/
- __MACOSX/._ColasODohertyGrafton_PCB_2024_data
- ColasODohertyGrafton_PCB_2024_data/.DS_Store
- __MACOSX/ColasODohertyGrafton_PCB_2024_data/._.DS_Store
- ColasODohertyGrafton_PCB_2024_data/ColasODohertyGrafton_PCB_2024_data.txt
- __MACOSX/ColasODohertyGrafton_PCB_2024_data/._ColasODohertyGrafton_PCB_2024_data.txt
