# Supplementary material for: Active reinforcement learning versus action bias and hysteresis: control with a mixture of experts and nonexperts
Source: PLoS Comput Biol. 2024 Mar 29;20(3):e1011950. doi: 10.1371/journal.pcbi.1011950 (PMC10980507; doi:10.1371/journal.pcbi.1011950)
Supplement: S1 Data — All data are included. (ZIP) [file pcbi.1011950.s002.zip › ColasODohertyGrafton_PCB_2024_data/ColasODohertyGrafton_PCB_2024_data.txt]

Data set - Participant - Run - Trial - State - Left reward - Right reward - Action - Reward - Reaction time
    1       1       1       1       1       1       0       2       0       0.4400
    1       1       1       2       2       0       1       2       1       0.5601
    1       1       1       3       4       0       0       1       0       0.7738
    1       1       1       4       3       0       0       2       0       0.7687
    1       1       1       5       4       1       0       1       1       0.9723
    1       1       1       6       2       0       1       2       1       0.9697
    1       1       1       7       1       1       0       1       1       0.7518
    1       1       1       8       3       0       1       1       0       0.9582
    1       1       1       9       4       1       0       1       1       0.6055
    1       1       1      10       3       0       1       2       1       0.6992
    1       1       1      11       2       0       1       2       1       0.9005
    1       1       1      12       1       0       0       1       0       0.5637
    1       1       1      13       2       0       1       2       1       0.7570
    1       1       1      14       3       0       0       2       0       0.8742
    1       1       1      15       4       1       0       2       0       0.9055
    1       1       1      16       1       0       0       1       0       0.7599
    1       1       1      17       2       0       1       2       1       0.6973
    1       1       1      18       4       1       0       2       0       1.0540
    1       1       1      19       3       0       0       1       0       0.8632
    1       1       1      20       1       0       0       2       0       0.8752
    1       1       1      21       3       0       1       2       1       1.2511
    1       1       1      22       4       1       0       2       0       0.5708
    1       1       1      23       1       1       0       2       0       1.0774
    1       1       1      24       2       0       0       2       0       0.5776
    1       1       1      25       1       1       0       2       0       1.1342
    1       1       1      26       4       1       0       2       0       1.1474
    1       1       1      27       3       0       1       2       1       0.5677
    1       1       1      28       2       0       1       2       1       0.8808
    1       1       1      29       4       1       0       1       1       1.2513
    1       1       1      30       1       0       0       1       0       0.4770
    1       1       1      31       3       0       0       1       0       0.8326
    1       1       1      32       2       0       1       2       1       0.5487
    1       1       1      33       3       1       0       2       0       1.3671
    1       1       1      34       4       0       0       1       0       0.6309
    1       1       1      35       2       0       0       2       0       0.9134
    1       1       1      36       1       1       0       2       0       1.3407
    1       1       1      37       2       0       0       1       0       1.0387
    1       1       1      38       1       0       0       1       0       1.0437
    1       1       1      39       3       1       0       2       0       0.9542
    1       1       1      40       4       0       1       2       1       0.5076
    1       1       1      41       2       0       0       2       0       1.0715
    1       1       1      42       1       1       0       2       0       0.6529
    1       1       1      43       3       1       0       2       0       0.3996
    1       1       1      44       4       0       1       2       1       0.4443
    1       1       1      45       2       0       1       1       0       0.5063
    1       1       1      46       4       0       0       1       0       0.5561
    1       1       1      47       3       1       0       1       1       0.6114
    1       1       1      48       1       1       0       1       1       0.4330
    1       1       1      49       4       0       1       2       1       0.6430
    1       1       1      50       1       0       0       1       0       0.7650
    1       1       1      51       3       1       0       2       0       0.6869
    1       1       1      52       2       0       1       2       1       0.8442
    1       1       1      53       4       0       1       1       0       0.7054
    1       1       1      54       2       0       1       2       1       0.7804
    1       1       1      55       3       1       0       1       1       0.9141
    1       1       1      56       1       0       0       1       0       0.4640
    1       1       1      57       4       0       0       1       0       0.8408
    1       1       1      58       2       0       1       2       1       0.6254
    1       1       1      59       3       1       0       1       1       1.0201
    1       1       1      60       1       1       0       1       1       0.7427
    1       1       1      61       2       0       0       2       0       0.6402
    1       1       1      62       4       0       1       2       1       0.4677
    1       1       1      63       3       1       0       1       1       0.6404
    1       1       1      64       1       0       0       1       0       0.6790
    1       1       1      65       2       1       0       1       1       0.4964
    1       1       1      66       3       1       0       1       1       0.7268
    1       1       1      67       4       0       1       2       1       0.6250
    1       1       1      68       1       0       1       1       0       0.6748
    1       1       1      69       4       0       0       1       0       0.8512
    1       1       1      70       1       0       1       2       1       0.9013
    1       1       1      71       3       0       0       1       0       0.8536
    1       1       1      72       2       0       0       2       0       0.7646
    1       1       1      73       1       0       1       1       0       0.8088
    1       1       1      74       4       0       0       2       0       0.8641
    1       1       1      75       2       1       0       1       1       0.5832
    1       1       1      76       3       0       0       2       0       0.4331
    1       1       1      77       4       0       0       1       0       1.0370
    1       1       1      78       1       0       1       1       0       0.4946
    1       1       1      79       2       0       0       1       0       1.0988
    1       1       1      80       3       0       0       2       0       0.7728
    1       1       1      81       1       0       1       2       1       0.8174
    1       1       1      82       4       0       1       2       1       0.8226
    1       1       1      83       2       1       0       1       1       0.9258
    1       1       1      84       3       0       0       1       0       0.8027
    1       1       1      85       1       0       1       2       1       0.7841
    1       1       1      86       4       0       0       1       0       0.7584
    1       1       1      87       3       1       0       2       0       1.2340
    1       1       1      88       2       0       0       1       0       0.6473
    1       1       1      89       3       0       0       1       0       0.6903
    1       1       1      90       2       1       0       2       0       0.9585
    1       1       1      91       4       0       0       2       0       0.4514
    1       1       1      92       1       0       1       2       1       0.4829
    1       1       1      93       4       0       1       2       1       0.4544
    1       1       1      94       1       0       1       2       1       0.8835
    1       1       1      95       3       1       0       1       1       0.5717
    1       1       1      96       2       1       0       1       1       0.5221
    1       1       2      97       3       0       0       2       0       0.6642
    1       1       2      98       2       1       0       2       0       0.8993
    1       1       2      99       1       0       1       1       0       0.6628
    1       1       2     100       4       0       0       2       0       0.6632
    1       1       2     101       1       0       1       1       0       0.9979
    1       1       2     102       3       0       1       1       0       0.8032
    1       1       2     103       2       1       0       1       1       0.4322
    1       1       2     104       4       0       0       2       0       0.7205
    1       1       2     105       2       1       0       1       1       0.4902
    1       1       2     106       3       0       0       1       0       0.8151
    1       1       2     107       1       0       1       2       1       1.0948
    1       1       2     108       4       0       0       1       0       0.7169
    1       1       2     109       3       0       0       2       0       1.1904
    1       1       2     110       2       1       0       1       1       0.8218
    1       1       2     111       1       0       1       2       1       0.5443
    1       1       2     112       4       1       0       2       0       0.5479
    1       1       2     113       2       1       0       2       0       0.6691
    1       1       2     114       3       0       0       1       0       1.2744
    1       1       2     115       4       0       0       1       0       0.6614
    1       1       2     116       1       0       0       2       0       0.6507
    1       1       2     117       2       1       0       1       1       0.5514
    1       1       2     118       1       0       0       1       0       0.5215
    1       1       2     119       4       1       0       1       1       0.4018
    1       1       2     120       3       0       1       1       0       0.5264
    1       1       2     121       2       1       0       2       0       1.1559
    1       1       2     122       1       0       0       2       0       0.8843
    1       1       2     123       4       1       0       1       1       0.6976
    1       1       2     124       3       0       0       1       0       1.0307
    1       1       2     125       4       0       0       1       0       1.1521
    1       1       2     126       2       1       0       2       0       0.6020
    1       1       2     127       1       0       1       2       1       0.5461
    1       1       2     128       3       0       1       2       1       0.4257
    1       1       2     129       4       1       0       1       1       0.4909
    1       1       2     130       2       0       0       1       0       0.6497
    1       1       2     131       1       1       0       2       0       0.8338
    1       1       2     132       3       0       0       2       0       0.6245
    1       1       2     133       1       0       0       1       0       0.9895
    1       1       2     134       3       0       1       2       1       0.7395
    1       1       2     135       2       0       0       2       0       0.6047
    1       1       2     136       4       1       0       1       1       0.8614
    1       1       2     137       1       0       0       1       0       0.8848
    1       1       2     138       4       1       0       2       0       0.9996
    1       1       2     139       3       0       0       2       0       0.9100
    1       1       2     140       2       0       0       1       0       0.6299
    1       1       2     141       3       0       1       1       0       0.6711
    1       1       2     142       1       0       0       2       0       0.9811
    1       1       2     143       2       0       1       2       1       0.8144
    1       1       2     144       4       1       0       1       1       0.6239
    1       1       2     145       2       0       1       2       1       0.5554
    1       1       2     146       3       0       1       2       1       0.8830
    1       1       2     147       4       1       0       1       1       1.1027
    1       1       2     148       1       0       0       2       0       0.6355
    1       1       2     149       4       1       0       1       1       0.9162
    1       1       2     150       2       0       0       2       0       0.6529
    1       1       2     151       3       0       0       2       0       0.8791
    1       1       2     152       1       0       0       2       0       1.2157
    1       1       2     153       3       0       1       2       1       0.4679
    1       1       2     154       1       1       0       1       1       0.9429
    1       1       2     155       4       1       0       1       1       0.5965
    1       1       2     156       2       0       1       2       1       0.6818
    1       1       2     157       4       1       0       1       1       0.8971
    1       1       2     158       1       1       0       1       1       0.9363
    1       1       2     159       2       0       0       2       0       1.0460
    1       1       2     160       3       0       1       2       1       0.8852
    1       1       2     161       2       0       0       2       0       0.8639
    1       1       2     162       1       1       0       2       0       0.7793
    1       1       2     163       3       1       0       2       0       0.9833
    1       1       2     164       4       0       1       2       1       1.0708
    1       1       2     165       3       1       0       2       0       0.9718
    1       1       2     166       2       0       1       1       0       0.6893
    1       1       2     167       1       1       0       1       1       1.5158
    1       1       2     168       4       0       0       1       0       0.8938
    1       1       2     169       1       0       0       2       0       0.6139
    1       1       2     170       3       1       0       2       0       1.0980
    1       1       2     171       4       0       0       2       0       0.9910
    1       1       2     172       2       0       0       2       0       0.6816
    1       1       2     173       1       1       0       2       0       0.7617
    1       1       2     174       2       0       0       1       0       0.5023
    1       1       2     175       4       0       1       1       0       0.4330
    1       1       2     176       3       1       0       2       0       0.4660
    1       1       2     177       1       1       0       2       0       0.5932
    1       1       2     178       3       0       0       2       0       0.4530
    1       1       2     179       4       0       1       1       0       0.4661
    1       1       2     180       2       0       1       1       0       0.3975
    1       1       2     181       4       0       1       1       0       0.3812
    1       1       2     182       3       1       0       1       1       0.3864
    1       1       2     183       1       1       0       2       0       0.9943
    1       1       2     184       2       0       1       2       1       1.3834
    1       1       2     185       4       0       0       1       0       1.0994
    1       1       2     186       2       0       1       2       1       1.3172
    1       1       2     187       1       1       0       1       1       0.5640
    1       1       2     188       3       1       0       1       1       1.0476
    1       1       2     189       4       0       0       2       0       0.5616
    1       1       2     190       3       1       0       2       0       0.9516
    1       1       2     191       2       0       0       2       0       0.6982
    1       1       2     192       1       1       0       1       1       0.3654
    1       1       3     193       2       0       0       2       0       0.6621
    1       1       3     194       4       1       0       2       0       0.6425
    1       1       3     195       3       0       1       2       1       0.6296
    1       1       3     196       1       0       1       2       1       0.6211
    1       1       3     197       3       0       1       2       1       0.9269
    1       1       3     198       4       1       0       1       1       0.5855
    1       1       3     199       2       0       0       1       0       0.6893
    1       1       3     200       1       0       1       2       1       0.5554
    1       1       3     201       2       0       0       1       0       0.9089
    1       1       3     202       4       0       0       1       0       0.9175
    1       1       3     203       1       0       0       2       0       0.8882
    1       1       3     204       3       0       1       1       0       1.1390
    1       1       3     205       2       1       0       2       0       0.7540
    1       1       3     206       3       0       1       1       0       0.4586
    1       1       3     207       1       0       0       1       0       0.5091
    1       1       3     208       4       1       0       1       1       0.8144
    1       1       3     209       2       1       0       2       0       1.4709
    1       1       3     210       1       0       0       2       0       0.9143
    1       1       3     211       4       1       0       1       1       0.9493
    1       1       3     212       3       0       1       2       1       0.9480
    1       1       3     213       4       1       0       1       1       0.9424
    1       1       3     214       2       1       0       1       1       1.0925
    1       1       3     215       1       0       0       2       0       0.5139
    1       1       3     216       3       0       1       2       1       0.8865
    1       1       3     217       2       0       0       1       0       1.0586
    1       1       3     218       4       0       0       1       0       0.8826
    1       1       3     219       1       0       1       2       1       0.6576
    1       1       3     220       3       0       1       2       1       1.4713
    1       1       3     221       4       0       0       1       0       0.7758
    1       1       3     222       2       0       0       1       0       0.7752
    1       1       3     223       1       0       0       2       0       0.4969
    1       1       3     224       3       0       1       2       1       0.7676
    1       1       3     225       4       0       1       1       0       0.8219
    1       1       3     226       1       0       1       2       1       1.1000
    1       1       3     227       2       1       0       1       1       0.9018
    1       1       3     228       3       1       0       1       1       0.7838
    1       1       3     229       1       0       1       2       1       0.6875
    1       1       3     230       3       1       0       2       0       1.0246
    1       1       3     231       2       1       0       1       1       0.8574
    1       1       3     232       4       0       1       1       0       0.5302
    1       1       3     233       3       0       0       2       0       0.8920
    1       1       3     234       1       0       0       2       0       0.4647
    1       1       3     235       4       0       1       1       0       0.7038
    1       1       3     236       2       0       0       1       0       0.6915
    1       1       3     237       1       0       0       2       0       0.8184
    1       1       3     238       2       1       0       1       1       0.8707
    1       1       3     239       3       0       0       2       0       0.8761
    1       1       3     240       4       0       1       1       0       0.6750
    1       1       3     241       3       0       0       2       0       0.9506
    1       1       3     242       4       0       1       1       0       0.8152
    1       1       3     243       2       1       0       2       0       0.7639
    1       1       3     244       1       0       0       1       0       0.5062
    1       1       3     245       3       0       0       1       0       0.4285
    1       1       3     246       1       0       1       1       0       0.5439
    1       1       3     247       4       0       0       1       0       0.4936
    1       1       3     248       2       1       0       1       1       0.4103
    1       1       3     249       4       0       0       1       0       0.4050
    1       1       3     250       1       0       0       1       0       0.4507
    1       1       3     251       3       0       0       1       0       0.7184
    1       1       3     252       2       1       0       1       1       0.5309
    1       1       3     253       3       1       0       2       0       0.8741
    1       1       3     254       1       0       0       1       0       0.6902
    1       1       3     255       4       0       1       2       1       0.5010
    1       1       3     256       2       0       0       1       0       0.7163
    1       1       3     257       1       1       0       1       1       0.4667
    1       1       3     258       3       0       0       1       0       0.7234
    1       1       3     259       4       0       0       1       0       1.1072
    1       1       3     260       2       0       1       1       0       0.7748
    1       1       3     261       4       0       0       2       0       0.4217
    1       1       3     262       3       1       0       2       0       0.4859
    1       1       3     263       2       0       1       2       1       0.5931
    1       1       3     264       1       0       0       1       0       0.8788
    1       1       3     265       4       0       1       1       0       0.5462
    1       1       3     266       2       0       1       2       1       0.5731
    1       1       3     267       3       1       0       1       1       0.9348
    1       1       3     268       1       1       0       2       0       0.4922
    1       1       3     269       3       1       0       1       1       0.8532
    1       1       3     270       4       0       1       2       1       0.7055
    1       1       3     271       2       0       1       2       1       0.5103
    1       1       3     272       1       1       0       2       0       0.4541
    1       1       3     273       2       0       1       1       0       0.6395
    1       1       3     274       3       0       0       2       0       0.4555
    1       1       3     275       1       1       0       2       0       0.6150
    1       1       3     276       4       0       0       2       0       0.8157
    1       1       3     277       2       0       1       2       1       0.4241
    1       1       3     278       1       1       0       2       0       0.4340
    1       1       3     279       4       0       1       2       1       0.5174
    1       1       3     280       3       0       0       1       0       0.9634
    1       1       3     281       1       0       0       1       0       0.5002
    1       1       3     282       3       1       0       1       1       0.6162
    1       1       3     283       4       0       0       1       0       1.0147
    1       1       3     284       2       0       1       1       0       1.0451
    1       1       3     285       4       0       1       1       0       0.6875
    1       1       3     286       3       0       0       1       0       0.6003
    1       1       3     287       2       0       1       1       0       0.4463
    1       1       3     288       1       0       0       1       0       0.4636
    1       1       4     289       4       0       0       1       0       0.6372
    1       1       4     290       2       0       0       1       0       0.4950
    1       1       4     291       3       0       1       1       0       0.5263
    1       1       4     292       1       1       0       1       1       0.7026
    1       1       4     293       2       0       1       2       1       0.6372
    1       1       4     294       1       1       0       1       1       1.0322
    1       1       4     295       4       1       0       2       0       1.1231
    1       1       4     296       3       0       0       1       0       0.6584
    1       1       4     297       4       0       0       2       0       0.9748
    1       1       4     298       1       1       0       2       0       0.6918
    1       1       4     299       2       0       1       2       1       0.6268
    1       1       4     300       3       0       0       2       0       0.6398
    1       1       4     301       2       0       1       2       1       1.0182
    1       1       4     302       4       1       0       2       0       0.7953
    1       1       4     303       1       1       0       1       1       0.6982
    1       1       4     304       3       0       1       1       0       0.5646
    1       1       4     305       1       1       0       2       0       0.4349
    1       1       4     306       3       0       1       1       0       1.1321
    1       1       4     307       2       0       1       2       1       0.6870
    1       1       4     308       4       0       0       2       0       0.5991
    1       1       4     309       1       1       0       1       1       0.7981
    1       1       4     310       4       1       0       1       1       1.3679
    1       1       4     311       3       0       1       2       1       1.0011
    1       1       4     312       2       0       1       2       1       0.9033
    1       1       4     313       4       1       0       1       1       0.9739
    1       1       4     314       1       1       0       1       1       0.8307
    1       1       4     315       2       0       0       2       0       0.8187
    1       1       4     316       3       0       0       2       0       1.4035
    1       1       4     317       2       0       0       2       0       0.8070
    1       1       4     318       4       0       0       1       0       1.0422
    1       1       4     319       3       0       0       1       0       0.7300
    1       1       4     320       1       1       0       2       0       0.6928
    1       1       4     321       4       0       0       1       0       0.9488
    1       1       4     322       1       0       1       1       0       0.9216
    1       1       4     323       2       0       0       2       0       0.5491
    1       1       4     324       3       0       1       1       0       0.9136
    1       1       4     325       2       1       0       2       0       0.6065
    1       1       4     326       4       0       0       1       0       1.0815
    1       1       4     327       1       0       1       1       0       1.1042
    1       1       4     328       3       0       1       1       0       1.2406
    1       1       4     329       4       1       0       2       0       0.9537
    1       1       4     330       2       0       0       2       0       0.8503
    1       1       4     331       3       0       1       1       0       1.4084
    1       1       4     332       1       0       1       1       0       0.5749
    1       1       4     333       4       0       0       1       0       0.6109
    1       1       4     334       2       0       0       1       0       1.1555
    1       1       4     335       3       0       0       2       0       0.4422
    1       1       4     336       1       0       1       2       1       0.4348
    1       1       4     337       4       0       0       2       0       0.5661
    1       1       4     338       2       1       0       1       1       0.5165
    1       1       4     339       1       0       0       1       0       0.5021
    1       1       4     340       3       0       0       2       0       0.5497
    1       1       4     341       1       0       1       2       1       1.2051
    1       1       4     342       3       0       1       1       0       0.8531
    1       1       4     343       4       1       0       1       1       0.8102
    1       1       4     344       2       0       0       2       0       0.9756
    1       1       4     345       3       0       1       2       1       0.9760
    1       1       4     346       1       0       1       2       1       1.0140
    1       1       4     347       2       1       0       1       1       0.8331
    1       1       4     348       4       0       0       1       0       0.5510
    1       1       4     349       1       0       0       2       0       1.0860
    1       1       4     350       4       1       0       2       0       0.7058
    1       1       4     351       2       0       0       1       0       0.9136
    1       1       4     352       3       0       1       1       0       1.2446
    1       1       4     353       1       0       0       1       0       0.9641
    1       1       4     354       4       0       1       2       1       1.3595
    1       1       4     355       2       0       0       1       0       1.5286
    1       1       4     356       3       1       0       2       0       1.5257
    1       1       4     357       1       0       1       2       1       1.5357
    1       1       4     358       4       0       1       2       1       1.1587
    1       1       4     359       3       0       0       2       0       1.5967
    1       1       4     360       2       1       0       1       1       0.8131
    1       1       4     361       3       0       0       1       0       0.6387
    1       1       4     362       1       0       0       2       0       0.7658
    1       1       4     363       4       0       1       1       0       0.6889
    1       1       4     364       2       0       0       1       0       0.6054
    1       1       4     365       4       0       1       2       1       0.5799
    1       1       4     366       2       0       0       1       0       0.8150
    1       1       4     367       1       0       0       1       0       0.5169
    1       1       4     368       3       1       0       2       0       0.4388
    1       1       4     369       4       0       1       1       0       1.3489
    1       1       4     370       1       0       1       2       1       1.3397
    1       1       4     371       2       1       0       2       0       1.5327
    1       1       4     372       3       1       0       1       1       1.4234
    1       1       4     373       4       0       1       1       0       1.6040
    1       1       4     374       3       1       0       1       1       1.9796
    1       1       4     375       2       0       0       2       0       1.9745
    1       1       4     376       1       0       0       1       0       1.8598
    1       1       4     377       4       0       1       2       1       1.7766
    1       1       4     378       2       1       0       1       1       1.9899
    1       1       4     379       3       0       0       1       0       1.6273
    1       1       4     380       1       0       1       1       0       1.5566
    1       1       4     381       3       1       0       1       1       1.4949
    1       1       4     382       4       0       1       2       1       1.4303
    1       1       4     383       2       1       0       0       0       0.0000
    1       1       4     384       1       0       1       1       0       1.1184
    1       2       1       1       4       0       0       2       0       0.9347
    1       2       1       2       2       0       0       1       0       1.0363
    1       2       1       3       3       0       0       2       0       1.0466
    1       2       1       4       1       1       0       2       0       1.2150
    1       2       1       5       2       0       0       1       0       1.4237
    1       2       1       6       1       1       0       1       1       1.2242
    1       2       1       7       3       0       0       1       0       1.2160
    1       2       1       8       4       0       0       1       0       1.1897
    1       2       1       9       2       0       1       1       0       1.0348
    1       2       1      10       3       1       0       1       1       1.3950
    1       2       1      11       1       1       0       1       1       1.1699
    1       2       1      12       4       0       1       2       1       1.3027
    1       2       1      13       1       1       0       1       1       1.3055
    1       2       1      14       3       0       0       2       0       1.2297
    1       2       1      15       2       0       1       2       1       1.0735
    1       2       1      16       4       0       1       1       0       0.9917
    1       2       1      17       1       1       0       1       1       0.8590
    1       2       1      18       3       1       0       1       1       1.0650
    1       2       1      19       4       0       0       2       0       1.1182
    1       2       1      20       2       0       1       2       1       1.2564
    1       2       1      21       3       0       0       1       0       1.1664
    1       2       1      22       2       0       1       2       1       0.7509
    1       2       1      23       1       1       0       2       0       1.5096
    1       2       1      24       4       0       1       2       1       1.1677
    1       2       1      25       2       0       1       2       1       1.6840
    1       2       1      26       3       0       0       1       0       1.0777
    1       2       1      27       4       0       0       2       0       1.6333
    1       2       1      28       1       1       0       1       1       1.3933
    1       2       1      29       2       0       0       2       0       0.9902
    1       2       1      30       1       1       0       1       1       1.0247
    1       2       1      31       4       0       0       2       0       1.0816
    1       2       1      32       3       1       0       1       1       0.9545
    1       2       1      33       1       1       0       1       1       0.8484
    1       2       1      34       4       0       0       2       0       1.5350
    1       2       1      35       2       0       1       2       1       1.1908
    1       2       1      36       3       0       1       1       0       1.0040
    1       2       1      37       2       0       1       2       1       0.8655
    1       2       1      38       3       0       1       2       1       1.2908
    1       2       1      39       1       1       0       1       1       1.2715
    1       2       1      40       4       1       0       2       0       1.1391
    1       2       1      41       1       1       0       1       1       1.1887
    1       2       1      42       2       0       1       2       1       0.9036
    1       2       1      43       4       0       0       2       0       1.0760
    1       2       1      44       3       0       1       2       1       1.2702
    1       2       1      45       4       1       0       2       0       1.2238
    1       2       1      46       2       0       0       2       0       0.8133
    1       2       1      47       1       1       0       1       1       0.9985
    1       2       1      48       3       0       1       1       0       1.8997
    1       2       1      49       2       0       1       2       1       0.8058
    1       2       1      50       1       1       0       1       1       1.1883
    1       2       1      51       3       0       0       2       0       1.1625
    1       2       1      52       4       0       0       1       0       1.3191
    1       2       1      53       1       0       0       1       0       0.8541
    1       2       1      54       2       0       0       2       0       0.8085
    1       2       1      55       3       0       1       2       1       0.9927
    1       2       1      56       4       0       0       2       0       1.3776
    1       2       1      57       2       0       0       2       0       1.0263
    1       2       1      58       4       1       0       1       1       1.2668
    1       2       1      59       1       1       0       1       1       0.9118
    1       2       1      60       3       0       1       1       0       1.4508
    1       2       1      61       1       1       0       1       1       1.2487
    1       2       1      62       3       0       1       1       0       1.0413
    1       2       1      63       4       1       0       2       0       1.6879
    1       2       1      64       2       0       0       2       0       0.9773
    1       2       1      65       3       0       0       2       0       1.5018
    1       2       1      66       4       1       0       1       1       1.5039
    1       2       1      67       1       0       1       1       0       1.0593
    1       2       1      68       2       0       0       2       0       0.8158
    1       2       1      69       3       0       1       2       1       1.0425
    1       2       1      70       4       1       0       1       1       1.6935
    1       2       1      71       2       0       0       1       0       1.1833
    1       2       1      72       1       0       0       1       0       1.1646
    1       2       1      73       2       1       0       2       0       0.9319
    1       2       1      74       1       0       0       1       0       0.9220
    1       2       1      75       3       0       1       2       1       1.0942
    1       2       1      76       4       1       0       1       1       1.7843
    1       2       1      77       3       0       0       2       0       1.1695
    1       2       1      78       2       1       0       2       0       0.7298
    1       2       1      79       1       0       1       1       0       0.8412
    1       2       1      80       4       1       0       2       0       0.8172
    1       2       1      81       1       0       0       2       0       1.3181
    1       2       1      82       4       1       0       1       1       1.0956
    1       2       1      83       2       0       0       2       0       1.0290
    1       2       1      84       3       0       0       2       0       1.2880
    1       2       1      85       2       0       0       2       0       1.1515
    1       2       1      86       3       0       1       2       1       1.1854
    1       2       1      87       4       1       0       2       0       1.3815
    1       2       1      88       1       0       1       1       0       1.1720
    1       2       1      89       3       0       1       2       1       1.0556
    1       2       1      90       1       0       0       1       0       1.4872
    1       2       1      91       2       0       0       1       0       1.5573
    1       2       1      92       4       1       0       1       1       1.0296
    1       2       1      93       2       1       0       2       0       1.5738
    1       2       1      94       1       0       0       1       0       0.8556
    1       2       1      95       3       0       1       2       1       1.2960
    1       2       1      96       4       1       0       1       1       1.5069
    1       2       2      97       2       0       1       2       1       1.2737
    1       2       2      98       3       0       1       2       1       0.9656
    1       2       2      99       4       1       0       2       0       0.7735
    1       2       2     100       1       1       0       2       0       0.8873
    1       2       2     101       4       1       0       2       0       1.3092
    1       2       2     102       2       0       0       2       0       0.8219
    1       2       2     103       1       0       0       1       0       0.9468
    1       2       2     104       3       0       1       2       1       1.1868
    1       2       2     105       2       0       1       2       1       0.7931
    1       2       2     106       3       0       1       2       1       1.0766
    1       2       2     107       4       0       0       1       0       1.2011
    1       2       2     108       1       1       0       1       1       1.3974
    1       2       2     109       3       0       1       2       1       1.0569
    1       2       2     110       4       1       0       1       1       1.0005
    1       2       2     111       2       0       0       2       0       1.0363
    1       2       2     112       1       1       0       1       1       0.7250
    1       2       2     113       4       0       0       1       0       0.7527
    1       2       2     114       1       0       0       1       0       0.8926
    1       2       2     115       2       0       1       2       1       0.9081
    1       2       2     116       3       0       1       2       1       1.4228
    1       2       2     117       4       1       0       1       1       1.5015
    1       2       2     118       1       0       0       1       0       1.4502
    1       2       2     119       3       0       1       2       1       0.9054
    1       2       2     120       2       0       1       2       1       0.7102
    1       2       2     121       1       1       0       1       1       0.8332
    1       2       2     122       2       0       0       2       0       0.7630
    1       2       2     123       3       0       1       2       1       0.8468
    1       2       2     124       4       1       0       1       1       1.4453
    1       2       2     125       3       0       1       2       1       1.0759
    1       2       2     126       1       0       0       1       0       0.7412
    1       2       2     127       4       0       0       1       0       1.0041
    1       2       2     128       2       0       0       2       0       0.8150
    1       2       2     129       1       0       0       1       0       1.1391
    1       2       2     130       2       1       0       2       0       1.0630
    1       2       2     131       4       1       0       1       1       0.8798
    1       2       2     132       3       0       0       2       0       1.0447
    1       2       2     133       2       1       0       1       1       0.7880
    1       2       2     134       3       0       0       1       0       0.5854
    1       2       2     135       4       0       0       1       0       1.0263
    1       2       2     136       1       0       0       1       0       0.7262
    1       2       2     137       4       1       0       1       1       0.9665
    1       2       2     138       3       0       1       1       0       0.9481
    1       2       2     139       1       0       0       1       0       0.8765
    1       2       2     140       2       1       0       1       1       0.6887
    1       2       2     141       1       0       0       2       0       1.0700
    1       2       2     142       3       0       0       2       0       1.2010
    1       2       2     143       2       1       0       1       1       1.2440
    1       2       2     144       4       0       0       1       0       1.2535
    1       2       2     145       2       1       0       1       1       0.8500
    1       2       2     146       4       1       0       1       1       0.9668
    1       2       2     147       3       0       0       2       0       1.3515
    1       2       2     148       1       0       1       1       0       1.2971
    1       2       2     149       4       1       0       1       1       1.4451
    1       2       2     150       3       0       1       2       1       1.3009
    1       2       2     151       2       0       0       1       0       0.9321
    1       2       2     152       1       0       1       1       0       1.1939
    1       2       2     153       4       1       0       1       1       1.6455
    1       2       2     154       3       0       1       2       1       1.2029
    1       2       2     155       1       0       1       1       0       0.8222
    1       2       2     156       2       0       0       1       0       0.5360
    1       2       2     157       4       1       0       1       1       1.1545
    1       2       2     158       3       0       0       2       0       0.9447
    1       2       2     159       2       1       0       1       1       1.3322
    1       2       2     160       1       0       0       2       0       1.0550
    1       2       2     161       3       1       0       2       0       1.2420
    1       2       2     162       2       1       0       1       1       1.2938
    1       2       2     163       4       0       0       1       0       1.6193
    1       2       2     164       1       0       1       2       1       1.1340
    1       2       2     165       2       1       0       1       1       1.3659
    1       2       2     166       3       0       0       2       0       1.5516
    1       2       2     167       1       0       0       2       0       1.2110
    1       2       2     168       4       0       0       1       0       1.3761
    1       2       2     169       1       0       0       1       0       0.8231
    1       2       2     170       4       0       1       0       0       0.0000
    1       2       2     171       3       0       0       2       0       1.2158
    1       2       2     172       2       1       0       2       0       1.2184
    1       2       2     173       3       1       0       2       0       1.4670
    1       2       2     174       1       0       1       2       1       0.9217
    1       2       2     175       2       1       0       1       1       1.4467
    1       2       2     176       4       0       1       1       0       1.3563
    1       2       2     177       2       1       0       1       1       1.1689
    1       2       2     178       1       0       1       2       1       0.9221
    1       2       2     179       4       0       1       1       0       1.1205
    1       2       2     180       3       0       0       2       0       0.7794
    1       2       2     181       2       1       0       2       0       1.4249
    1       2       2     182       1       0       1       2       1       0.8746
    1       2       2     183       3       1       0       2       0       1.1930
    1       2       2     184       4       0       0       0       0       0.0000
    1       2       2     185       1       0       0       2       0       0.8890
    1       2       2     186       4       0       0       1       0       1.1227
    1       2       2     187       3       1       0       2       0       1.3915
    1       2       2     188       2       1       0       1       1       1.2554
    1       2       2     189       3       0       0       1       0       1.2374
    1       2       2     190       1       0       1       2       1       1.1871
    1       2       2     191       4       0       1       1       0       1.0716
    1       2       2     192       2       1       0       1       1       1.1364
    1       2       3     193       1       1       0       1       1       1.2083
    1       2       3     194       3       0       0       2       0       1.1163
    1       2       3     195       2       0       1       1       0       0.9341
    1       2       3     196       4       1       0       2       0       0.8196
    1       2       3     197       3       0       0       0       0       0.0000
    1       2       3     198       4       0       0       1       0       0.9759
    1       2       3     199       2       0       1       1       0       0.8821
    1       2       3     200       1       1       0       1       1       1.0305
    1       2       3     201       2       0       1       2       1       1.0470
    1       2       3     202       1       1       0       1       1       0.7689
    1       2       3     203       4       1       0       1       1       1.3206
    1       2       3     204       3       0       1       1       0       1.2382
    1       2       3     205       4       0       0       0       0       0.0000
    1       2       3     206       3       0       0       2       0       1.2588
    1       2       3     207       1       0       0       1       0       0.7130
    1       2       3     208       2       0       1       2       1       1.0548
    1       2       3     209       3       0       0       1       0       1.5783
    1       2       3     210       1       1       0       1       1       0.6979
    1       2       3     211       4       0       0       1       0       1.0677
    1       2       3     212       2       0       1       2       1       0.9514
    1       2       3     213       3       0       1       1       0       1.2951
    1       2       3     214       4       0       0       2       0       1.1104
    1       2       3     215       2       0       1       2       1       0.8534
    1       2       3     216       1       1       0       1       1       1.2565
    1       2       3     217       3       0       0       2       0       1.0463
    1       2       3     218       4       0       0       1       0       1.1482
    1       2       3     219       1       0       0       1       0       0.9828
    1       2       3     220       2       0       1       2       1       0.8583
    1       2       3     221       1       0       0       1       0       0.9417
    1       2       3     222       3       0       1       1       0       1.1154
    1       2       3     223       4       1       0       2       0       0.9866
    1       2       3     224       2       0       1       2       1       0.9630
    1       2       3     225       4       0       1       1       0       1.9222
    1       2       3     226       2       0       0       2       0       0.6982
    1       2       3     227       1       0       0       1       0       0.9111
    1       2       3     228       3       0       0       2       0       1.0532
    1       2       3     229       1       1       0       1       1       0.7164
    1       2       3     230       2       0       0       2       0       0.7407
    1       2       3     231       4       0       1       1       0       1.8729
    1       2       3     232       3       1       0       1       1       1.1163
    1       2       3     233       2       0       1       2       1       0.8361
    1       2       3     234       3       1       0       1       1       0.8671
    1       2       3     235       4       0       1       2       1       1.7543
    1       2       3     236       1       0       0       1       0       0.8881
    1       2       3     237       3       1       0       1       1       1.0980
    1       2       3     238       2       0       0       2       0       0.8863
    1       2       3     239       4       0       1       1       0       0.9784
    1       2       3     240       1       1       0       1       1       0.9949
    1       2       3     241       2       0       1       2       1       0.7392
    1       2       3     242       1       0       0       1       0       0.8113
    1       2       3     243       4       0       1       1       0       1.0668
    1       2       3     244       3       0       0       1       0       1.1832
    1       2       3     245       2       0       1       2       1       0.7903
    1       2       3     246       3       1       0       1       1       0.9476
    1       2       3     247       4       0       1       1       0       1.1775
    1       2       3     248       1       0       0       1       0       1.0160
    1       2       3     249       4       0       1       1       0       1.2285
    1       2       3     250       1       1       0       1       1       1.1500
    1       2       3     251       3       1       0       1       1       1.3492
    1       2       3     252       2       0       0       2       0       1.1148
    1       2       3     253       3       0       0       1       0       1.2153
    1       2       3     254       1       1       0       1       1       0.7863
    1       2       3     255       4       0       1       1       0       1.3936
    1       2       3     256       2       0       1       2       1       0.7378
    1       2       3     257       4       0       0       2       0       1.0976
    1       2       3     258       3       1       0       1       1       1.0897
    1       2       3     259       1       0       0       1       0       0.8252
    1       2       3     260       2       1       0       2       0       0.7983
    1       2       3     261       3       1       0       1       1       1.3417
    1       2       3     262       1       0       1       1       0       0.9241
    1       2       3     263       2       0       0       2       0       0.9677
    1       2       3     264       4       0       0       2       0       1.4744
    1       2       3     265       2       0       0       1       0       1.3127
    1       2       3     266       4       0       0       2       0       1.0779
    1       2       3     267       3       1       0       1       1       1.0923
    1       2       3     268       1       0       1       1       0       0.9581
    1       2       3     269       4       0       1       2       1       1.0972
    1       2       3     270       3       0       0       1       0       1.2476
    1       2       3     271       2       0       0       2       0       0.9464
    1       2       3     272       1       0       1       1       0       0.7353
    1       2       3     273       2       0       0       2       0       0.7660
    1       2       3     274       4       0       0       2       0       1.0212
    1       2       3     275       3       1       0       1       1       1.3306
    1       2       3     276       1       0       0       1       0       0.7278
    1       2       3     277       2       1       0       2       0       0.8494
    1       2       3     278       1       0       1       1       0       0.7649
    1       2       3     279       4       0       1       2       1       1.5030
    1       2       3     280       3       1       0       0       0       0.0000
    1       2       3     281       1       0       1       1       0       0.7131
    1       2       3     282       3       0       0       1       0       1.2218
    1       2       3     283       2       1       0       2       0       0.8248
    1       2       3     284       4       0       0       2       0       1.0303
    1       2       3     285       1       0       1       1       0       0.7918
    1       2       3     286       4       0       1       2       1       1.0073
    1       2       3     287       3       1       0       1       1       1.2534
    1       2       3     288       2       0       0       2       0       1.4934
    1       2       4     289       1       1       0       1       1       1.7196
    1       2       4     290       3       1       0       2       0       1.0579
    1       2       4     291       4       0       1       1       0       1.3284
    1       2       4     292       2       0       1       1       0       1.1663
    1       2       4     293       4       0       1       1       0       1.6341
    1       2       4     294       3       0       0       2       0       1.4353
    1       2       4     295       1       0       0       1       0       0.8845
    1       2       4     296       2       0       0       2       0       0.9502
    1       2       4     297       4       0       1       2       1       1.0519
    1       2       4     298       2       0       1       2       1       0.8380
    1       2       4     299       3       0       0       1       0       1.5129
    1       2       4     300       1       1       0       1       1       1.3107
    1       2       4     301       3       1       0       2       0       1.3269
    1       2       4     302       2       0       1       2       1       0.9994
    1       2       4     303       1       0       0       1       0       1.1321
    1       2       4     304       4       0       1       2       1       1.1296
    1       2       4     305       2       0       1       2       1       0.8261
    1       2       4     306       4       0       1       2       1       1.2140
    1       2       4     307       1       1       0       0       0       0.0000
    1       2       4     308       3       0       0       1       0       1.4008
    1       2       4     309       1       0       0       1       0       1.0827
    1       2       4     310       4       0       1       2       1       0.8676
    1       2       4     311       3       0       0       2       0       1.3535
    1       2       4     312       2       0       1       2       1       0.7754
    1       2       4     313       4       0       0       2       0       1.1247
    1       2       4     314       1       0       0       1       0       1.1200
    1       2       4     315       2       0       1       2       1       0.6653
    1       2       4     316       3       1       0       2       0       1.5457
    1       2       4     317       4       0       1       2       1       1.0803
    1       2       4     318       2       0       1       2       1       0.6717
    1       2       4     319       1       1       0       2       0       1.1315
    1       2       4     320       3       1       0       2       0       0.8800
    1       2       4     321       2       0       0       2       0       0.6708
    1       2       4     322       4       0       0       2       0       1.1205
    1       2       4     323       1       0       0       2       0       1.2010
    1       2       4     324       3       1       0       1       1       1.3286
    1       2       4     325       4       0       0       2       0       0.9636
    1       2       4     326       1       0       0       1       0       1.2950
    1       2       4     327       2       0       0       2       0       0.8116
    1       2       4     328       3       1       0       1       1       1.1367
    1       2       4     329       2       0       0       2       0       0.6414
    1       2       4     330       1       0       1       1       0       0.8915
    1       2       4     331       4       0       1       2       1       0.9385
    1       2       4     332       3       1       0       2       0       1.4313
    1       2       4     333       1       0       0       2       0       1.0205
    1       2       4     334       3       1       0       1       1       1.4936
    1       2       4     335       2       1       0       2       0       1.0629
    1       2       4     336       4       0       1       2       1       1.1277
    1       2       4     337       3       1       0       1       1       0.9054
    1       2       4     338       2       1       0       2       0       0.7205
    1       2       4     339       4       0       1       2       1       1.1035
    1       2       4     340       1       0       1       2       1       1.1584
    1       2       4     341       4       0       1       2       1       0.9051
    1       2       4     342       3       1       0       1       1       1.5868
    1       2       4     343       2       0       0       2       0       0.7964
    1       2       4     344       1       0       0       1       0       1.4861
    1       2       4     345       3       1       0       1       1       1.1679
    1       2       4     346       2       1       0       2       0       0.7292
    1       2       4     347       1       0       0       1       0       1.1695
    1       2       4     348       4       0       1       2       1       0.9418
    1       2       4     349       1       0       1       2       1       0.9130
    1       2       4     350       3       1       0       1       1       1.3660
    1       2       4     351       4       0       0       2       0       1.1767
    1       2       4     352       2       0       0       2       0       0.7266
    1       2       4     353       1       0       1       2       1       1.1209
    1       2       4     354       4       0       0       2       0       1.1320
    1       2       4     355       2       0       0       2       0       0.7443
    1       2       4     356       3       0       1       1       0       1.2068
    1       2       4     357       2       0       0       2       0       1.4112
    1       2       4     358       1       0       1       2       1       1.1751
    1       2       4     359       4       1       0       2       0       1.0796
    1       2       4     360       3       0       0       1       0       0.9260
    1       2       4     361       2       1       0       2       0       0.7440
    1       2       4     362       3       0       0       1       0       1.2179
    1       2       4     363       1       0       1       2       1       0.8983
    1       2       4     364       4       1       0       2       0       1.0135
    1       2       4     365       1       0       1       2       1       0.8207
    1       2       4     366       4       1       0       2       0       0.9074
    1       2       4     367       2       1       0       2       0       1.0175
    1       2       4     368       3       0       1       1       0       1.1310
    1       2       4     369       2       1       0       2       0       0.7924
    1       2       4     370       3       0       0       1       0       0.9264
    1       2       4     371       4       0       0       0       0       0.0000
    1       2       4     372       1       0       1       2       1       1.0260
    1       2       4     373       4       0       0       2       0       0.7713
    1       2       4     374       2       1       0       2       0       0.6794
    1       2       4     375       1       0       1       2       1       1.2767
    1       2       4     376       3       0       0       1       0       0.8874
    1       2       4     377       1       0       1       2       1       0.8926
    1       2       4     378       3       0       1       1       0       1.7735
    1       2       4     379       4       0       0       2       0       1.0605
    1       2       4     380       2       1       0       2       0       0.7545
    1       2       4     381       1       0       1       2       1       0.8998
    1       2       4     382       3       0       1       1       0       1.0334
    1       2       4     383       4       1       0       2       0       0.8559
    1       2       4     384       2       0       0       2       0       0.7866
    1       3       1       1       4       0       0       2       0       1.5475
    1       3       1       2       2       0       0       1       0       0.8312
    1       3       1       3       1       0       1       1       0       0.9298
    1       3       1       4       3       0       0       1       0       0.9818
    1       3       1       5       2       0       0       2       0       1.0452
    1       3       1       6       3       0       1       2       1       0.8189
    1       3       1       7       1       0       1       2       1       0.9079
    1       3       1       8       4       1       0       2       0       0.7687
    1       3       1       9       3       0       1       1       0       1.3199
    1       3       1      10       1       0       1       2       1       1.4248
    1       3       1      11       4       0       0       2       0       1.6460
    1       3       1      12       2       1       0       2       0       1.0055
    1       3       1      13       3       0       0       1       0       0.6997
    1       3       1      14       1       0       1       2       1       1.0263
    1       3       1      15       4       1       0       2       0       1.1208
    1       3       1      16       2       1       0       2       0       0.8795
    1       3       1      17       1       0       1       2       1       0.8719
    1       3       1      18       3       0       0       1       0       1.7141
    1       3       1      19       2       1       0       1       1       1.0919
    1       3       1      20       4       0       0       1       0       1.1801
    1       3       1      21       1       0       1       2       1       0.7971
    1       3       1      22       2       1       0       1       1       0.9211
    1       3       1      23       3       0       1       1       0       1.3381
    1       3       1      24       4       0       0       1       0       0.6953
    1       3       1      25       2       0       0       2       0       1.2573
    1       3       1      26       4       0       0       1       0       1.0100
    1       3       1      27       1       0       1       2       1       1.5850
    1       3       1      28       3       0       0       2       0       0.7599
    1       3       1      29       2       1       0       1       1       1.0935
    1       3       1      30       3       0       0       2       0       0.6065
    1       3       1      31       4       1       0       2       0       0.8463
    1       3       1      32       1       0       1       2       1       0.9531
    1       3       1      33       2       0       0       1       0       0.6325
    1       3       1      34       1       1       0       2       0       1.2454
    1       3       1      35       4       1       0       2       0       0.6679
    1       3       1      36       3       0       1       1       0       0.6221
    1       3       1      37       1       0       0       1       0       0.7336
    1       3       1      38       2       0       0       1       0       1.0472
    1       3       1      39       4       0       0       1       0       1.0773
    1       3       1      40       3       0       1       1       0       0.7173
    1       3       1      41       1       0       0       2       0       1.1541
    1       3       1      42       2       0       1       2       1       0.5590
    1       3       1      43       3       0       1       2       1       1.0813
    1       3       1      44       4       1       0       1       1       1.1612
    1       3       1      45       1       0       0       1       0       1.0448
    1       3       1      46       4       0       0       1       0       0.9334
    1       3       1      47       2       0       1       2       1       1.6074
    1       3       1      48       3       0       1       2       1       1.0732
    1       3       1      49       1       1       0       2       0       1.2328
    1       3       1      50       3       0       1       2       1       1.0080
    1       3       1      51       2       0       0       2       0       0.7174
    1       3       1      52       4       0       0       1       0       0.7246
    1       3       1      53       2       0       1       1       0       1.3363
    1       3       1      54       3       0       1       2       1       1.2048
    1       3       1      55       4       1       0       1       1       1.3935
    1       3       1      56       1       0       0       2       0       1.3328
    1       3       1      57       4       1       0       1       1       0.8419
    1       3       1      58       1       0       0       1       0       1.4044
    1       3       1      59       3       0       1       2       1       1.2732
    1       3       1      60       2       0       0       1       0       1.5280
    1       3       1      61       3       0       1       2       1       0.7566
    1       3       1      62       2       0       0       1       0       1.4970
    1       3       1      63       4       1       0       1       1       1.1161
    1       3       1      64       1       1       0       2       0       0.8667
    1       3       1      65       3       0       0       2       0       0.9445
    1       3       1      66       4       0       1       2       1       0.9709
    1       3       1      67       1       1       0       2       0       0.7445
    1       3       1      68       2       0       1       2       1       0.6099
    1       3       1      69       1       0       0       1       0       1.3113
    1       3       1      70       3       0       0       1       0       1.0332
    1       3       1      71       4       0       1       2       1       0.8473
    1       3       1      72       2       0       1       2       1       0.9151
    1       3       1      73       3       1       0       2       0       1.6246
    1       3       1      74       1       0       0       2       0       1.0004
    1       3       1      75       4       0       1       2       1       0.8645
    1       3       1      76       2       0       1       2       1       0.6982
    1       3       1      77       1       1       0       1       1       0.8659
    1       3       1      78       2       0       1       2       1       0.8733
    1       3       1      79       4       0       1       2       1       1.6704
    1       3       1      80       3       0       0       1       0       0.8719
    1       3       1      81       1       0       0       1       0       0.9726
    1       3       1      82       3       0       0       1       0       1.8834
    1       3       1      83       4       0       1       2       1       0.6596
    1       3       1      84       2       0       1       2       1       0.6365
    1       3       1      85       4       0       1       2       1       1.5484
    1       3       1      86       2       0       1       2       1       0.7312
    1       3       1      87       3       1       0       2       0       0.6752
    1       3       1      88       1       0       0       2       0       0.9729
    1       3       1      89       4       0       1       2       1       0.9590
    1       3       1      90       1       1       0       1       1       0.7540
    1       3       1      91       3       1       0       1       1       1.8429
    1       3       1      92       2       0       1       2       1       0.9561
    1       3       1      93       1       1       0       2       0       1.1633
    1       3       1      94       3       1       0       2       0       0.9999
    1       3       1      95       2       0       0       2       0       0.7564
    1       3       1      96       4       0       0       2       0       1.7080
    1       3       2      97       1       1       0       0       0       0.0000
    1       3       2      98       2       0       0       1       0       0.6973
    1       3       2      99       4       0       0       1       0       1.0083
    1       3       2     100       3       0       0       1       0       0.4921
    1       3       2     101       4       0       0       0       0       0.0000
    1       3       2     102       1       1       0       0       0       0.0000
    1       3       2     103       2       0       0       2       0       0.4323
    1       3       2     104       3       0       1       2       1       0.3290
    1       3       2     105       1       1       0       2       0       0.4827
    1       3       2     106       3       0       1       2       1       0.7253
    1       3       2     107       4       0       0       1       0       0.9596
    1       3       2     108       2       0       0       2       0       0.9140
    1       3       2     109       4       1       0       2       0       1.4250
    1       3       2     110       3       0       1       1       0       0.4483
    1       3       2     111       1       1       0       2       0       1.5682
    1       3       2     112       2       0       1       2       1       0.7595
    1       3       2     113       1       1       0       1       1       1.7270
    1       3       2     114       2       0       1       1       0       1.2147
    1       3       2     115       3       0       1       2       1       1.3973
    1       3       2     116       4       1       0       1       1       1.2048
    1       3       2     117       1       1       0       1       1       1.3993
    1       3       2     118       3       0       1       2       1       1.5276
    1       3       2     119       4       0       0       1       0       0.6166
    1       3       2     120       2       0       0       1       0       1.3282
    1       3       2     121       3       0       1       2       1       1.2440
    1       3       2     122       2       0       1       2       1       0.9242
    1       3       2     123       1       0       0       1       0       0.5419
    1       3       2     124       4       1       0       2       0       1.2298
    1       3       2     125       1       1       0       2       0       1.1004
    1       3       2     126       4       1       0       2       0       0.9723
    1       3       2     127       2       0       1       2       1       1.5513
    1       3       2     128       3       0       1       2       1       1.1941
    1       3       2     129       2       0       0       2       0       0.8961
    1       3       2     130       4       0       1       2       1       0.8545
    1       3       2     131       1       1       0       2       0       0.7047
    1       3       2     132       3       0       0       2       0       0.8828
    1       3       2     133       1       1       0       1       1       1.3423
    1       3       2     134       4       0       1       1       0       1.6573
    1       3       2     135       2       0       1       2       1       0.9914
    1       3       2     136       3       1       0       2       0       1.2341
    1       3       2     137       2       0       1       2       1       1.6561
    1       3       2     138       3       1       0       1       1       1.2209
    1       3       2     139       1       0       0       1       0       1.5984
    1       3       2     140       4       0       1       1       0       0.9227
    1       3       2     141       1       0       0       2       0       1.4823
    1       3       2     142       4       0       1       2       1       1.1655
    1       3       2     143       3       0       0       1       0       1.0698
    1       3       2     144       2       0       0       2       0       0.9801
    1       3       2     145       4       0       1       2       1       0.9418
    1       3       2     146       2       0       0       1       0       1.3975
    1       3       2     147       3       1       0       0       0       0.0000
    1       3       2     148       1       0       0       2       0       0.5584
    1       3       2     149       2       0       1       2       1       0.5379
    1       3       2     150       1       0       0       2       0       0.8361
    1       3       2     151       3       0       0       2       0       0.3846
    1       3       2     152       4       0       1       2       1       0.4605
    1       3       2     153       2       0       0       1       0       0.5800
    1       3       2     154       4       0       1       1       0       1.1972
    1       3       2     155       3       1       0       1       1       1.3266
    1       3       2     156       1       0       0       2       0       0.8817
    1       3       2     157       4       0       1       2       1       0.7812
    1       3       2     158       1       1       0       1       1       0.9764
    1       3       2     159       3       1       0       1       1       1.3927
    1       3       2     160       2       0       0       2       0       1.9130
    1       3       2     161       1       0       1       2       1       0.8294
    1       3       2     162       4       0       0       2       0       1.0444
    1       3       2     163       3       1       0       2       0       1.1956
    1       3       2     164       2       1       0       1       1       0.9580
    1       3       2     165       3       1       0       1       1       0.8942
    1       3       2     166       4       0       1       1       0       1.0021
    1       3       2     167       1       0       1       2       1       1.2403
    1       3       2     168       2       1       0       1       1       0.9226
    1       3       2     169       1       0       0       2       0       0.8353
    1       3       2     170       2       1       0       1       1       0.8534
    1       3       2     171       3       1       0       2       0       1.6671
    1       3       2     172       4       0       0       1       0       0.6056
    1       3       2     173       1       0       0       1       0       0.5944
    1       3       2     174       4       0       0       1       0       1.1503
    1       3       2     175       2       1       0       1       1       0.3281
    1       3       2     176       3       0       0       2       0       0.7684
    1       3       2     177       4       0       1       1       0       1.5265
    1       3       2     178       2       1       0       2       0       1.5989
    1       3       2     179       3       0       0       2       0       0.4167
    1       3       2     180       1       0       1       2       1       0.5062
    1       3       2     181       4       0       1       1       0       1.1401
    1       3       2     182       1       0       1       2       1       1.1668
    1       3       2     183       3       0       0       2       0       1.1348
    1       3       2     184       2       1       0       2       0       0.8165
    1       3       2     185       1       0       0       2       0       0.8523
    1       3       2     186       2       1       0       2       0       0.5964
    1       3       2     187       3       1       0       2       0       0.8717
    1       3       2     188       4       0       1       1       0       0.7595
    1       3       2     189       1       0       1       1       0       0.6408
    1       3       2     190       4       0       0       1       0       0.7874
    1       3       2     191       2       1       0       2       0       1.3739
    1       3       2     192       3       0       0       0       0       0.0000
    1       3       3     193       2       0       1       2       1       1.7022
    1       3       3     194       1       0       0       1       0       0.5258
    1       3       3     195       4       0       0       2       0       0.7531
    1       3       3     196       3       0       1       1       0       0.8043
    1       3       3     197       2       0       1       2       1       0.4607
    1       3       3     198       3       0       1       2       1       0.7320
    1       3       3     199       1       1       0       2       0       0.6161
    1       3       3     200       4       0       0       1       0       1.0249
    1       3       3     201       3       0       0       2       0       1.4172
    1       3       3     202       1       1       0       1       1       1.3010
    1       3       3     203       2       0       1       2       1       1.0304
    1       3       3     204       4       1       0       2       0       1.2200
    1       3       3     205       1       1       0       1       1       0.6431
    1       3       3     206       4       1       0       0       0       0.0000
    1       3       3     207       2       0       1       2       1       0.4575
    1       3       3     208       3       0       1       1       0       1.0050
    1       3       3     209       1       1       0       1       1       0.7871
    1       3       3     210       2       0       1       2       1       1.2801
    1       3       3     211       3       0       0       2       0       1.0165
    1       3       3     212       4       0       0       1       0       0.7170
    1       3       3     213       1       0       0       1       0       0.5610
    1       3       3     214       4       0       0       2       0       1.3962
    1       3       3     215       2       0       1       1       0       0.4706
    1       3       3     216       3       0       0       1       0       1.0467
    1       3       3     217       1       1       0       2       0       0.8367
    1       3       3     218       4       0       0       2       0       0.7602
    1       3       3     219       3       0       0       2       0       0.9877
    1       3       3     220       2       0       1       1       0       0.9559
    1       3       3     221       4       1       0       1       1       0.2977
    1       3       3     222       1       0       0       2       0       1.6690
    1       3       3     223       3       0       0       2       0       0.8399
    1       3       3     224       2       0       1       2       1       0.7856
    1       3       3     225       4       1       0       2       0       0.8349
    1       3       3     226       3       0       0       2       0       0.7540
    1       3       3     227       2       1       0       1       1       0.3089
    1       3       3     228       1       0       0       2       0       1.3889
    1       3       3     229       3       0       0       2       0       0.5721
    1       3       3     230       4       0       0       1       0       0.7596
    1       3       3     231       1       0       0       2       0       0.5781
    1       3       3     232       2       1       0       2       0       0.4714
    1       3       3     233       4       1       0       1       1       0.4656
    1       3       3     234       1       0       1       1       0       1.0875
    1       3       3     235       2       1       0       1       1       0.6504
    1       3       3     236       3       0       1       1       0       0.9972
    1       3       3     237       1       0       1       1       0       0.4165
    1       3       3     238       4       1       0       2       0       0.8400
    1       3       3     239       2       1       0       1       1       0.8703
    1       3       3     240       3       0       0       1       0       0.7840
    1       3       3     241       2       1       0       1       1       0.7930
    1       3       3     242       3       0       1       1       0       0.7532
    1       3       3     243       1       0       0       1       0       0.9481
    1       3       3     244       4       0       0       0       0       0.0000
    1       3       3     245       2       0       0       2       0       1.0513
    1       3       3     246       4       1       0       0       0       0.0000
    1       3       3     247       1       0       0       2       0       0.8730
    1       3       3     248       3       0       0       2       0       1.8685
    1       3       3     249       2       1       0       2       0       1.2225
    1       3       3     250       1       0       0       0       0       0.0000
    1       3       3     251       3       0       1       2       1       1.0806
    1       3       3     252       4       1       0       0       0       0.0000
    1       3       3     253       1       0       1       1       0       0.8450
    1       3       3     254       3       0       0       2       0       1.3031
    1       3       3     255       4       1       0       2       0       1.1600
    1       3       3     256       2       0       0       0       0       0.0000
    1       3       3     257       3       1       0       2       0       1.4869
    1       3       3     258       4       0       1       0       0       0.0000
    1       3       3     259       2       1       0       1       1       1.0241
    1       3       3     260       1       0       1       0       0       0.0000
    1       3       3     261       4       0       0       2       0       0.7268
    1       3       3     262       1       0       0       0       0       0.0000
    1       3       3     263       3       1       0       1       1       1.0541
    1       3       3     264       2       1       0       0       0       0.0000
    1       3       3     265       3       1       0       2       0       0.7528
    1       3       3     266       4       0       1       0       0       0.0000
    1       3       3     267       2       0       0       0       0       0.0000
    1       3       3     268       1       0       1       0       0       0.0000
    1       3       3     269       3       1       0       2       0       0.8150
    1       3       3     270       4       0       0       1       0       0.6252
    1       3       3     271       1       0       1       1       0       0.8526
    1       3       3     272       2       1       0       1       1       0.2638
    1       3       3     273       4       0       1       1       0       0.7953
    1       3       3     274       2       0       0       2       0       0.3905
    1       3       3     275       3       1       0       1       1       1.1325
    1       3       3     276       1       0       0       2       0       0.7621
    1       3       3     277       2       1       0       2       0       0.9393
    1       3       3     278       3       1       0       2       0       1.8414
    1       3       3     279       4       0       1       2       1       0.8423
    1       3       3     280       1       0       0       2       0       1.5398
    1       3       3     281       3       1       0       1       1       1.4962
    1       3       3     282       1       0       0       2       0       1.1157
    1       3       3     283       4       0       0       2       0       0.5230
    1       3       3     284       2       0       0       2       0       0.6933
    1       3       3     285       3       1       0       2       0       0.6266
    1       3       3     286       1       0       1       2       1       0.7415
    1       3       3     287       2       0       0       1       0       0.6111
    1       3       3     288       4       0       1       2       1       1.3468
    1       3       4     289       3       0       0       2       0       1.0116
    1       3       4     290       2       1       0       2       0       0.8791
    1       3       4     291       4       1       0       2       0       0.3404
    1       3       4     292       1       0       1       2       1       0.3943
    1       3       4     293       2       1       0       1       1       1.5768
    1       3       4     294       4       1       0       1       1       0.8805
    1       3       4     295       1       0       0       2       0       0.9933
    1       3       4     296       3       0       1       1       0       0.8743
    1       3       4     297       1       0       0       1       0       1.6057
    1       3       4     298       3       0       0       1       0       0.5168
    1       3       4     299       4       1       0       1       1       0.6947
    1       3       4     300       2       0       0       1       0       0.5591
    1       3       4     301       4       1       0       1       1       1.0005
    1       3       4     302       2       0       0       2       0       1.0994
    1       3       4     303       3       0       1       1       0       1.6590
    1       3       4     304       1       0       1       1       0       0.9310
    1       3       4     305       2       1       0       2       0       0.6551
    1       3       4     306       1       0       1       2       1       0.4151
    1       3       4     307       3       0       1       2       1       0.2726
    1       3       4     308       4       1       0       2       0       0.3035
    1       3       4     309       3       0       1       2       1       0.9678
    1       3       4     310       2       1       0       1       1       0.4985
    1       3       4     311       4       1       0       1       1       0.3474
    1       3       4     312       1       0       0       1       0       0.8145
    1       3       4     313       4       1       0       1       1       0.3930
    1       3       4     314       3       0       0       2       0       0.3765
    1       3       4     315       1       0       0       2       0       1.0075
    1       3       4     316       2       0       0       2       0       0.4696
    1       3       4     317       3       0       1       2       1       1.1613
    1       3       4     318       4       1       0       2       0       0.4758
    1       3       4     319       1       0       1       2       1       0.3252
    1       3       4     320       2       0       0       2       0       0.1526
    1       3       4     321       3       1       0       1       1       0.4216
    1       3       4     322       1       0       1       1       0       1.1373
    1       3       4     323       4       0       0       1       0       0.4852
    1       3       4     324       2       0       0       1       0       0.3470
    1       3       4     325       3       0       0       1       0       0.3730
    1       3       4     326       4       0       1       1       0       0.2851
    1       3       4     327       1       0       1       1       0       0.3564
    1       3       4     328       2       0       0       2       0       0.3134
    1       3       4     329       4       0       1       2       1       0.5276
    1       3       4     330       1       0       1       2       1       0.4061
    1       3       4     331       2       0       0       2       0       0.5332
    1       3       4     332       3       1       0       2       0       0.3849
    1       3       4     333       1       0       1       2       1       0.8046
    1       3       4     334       2       1       0       0       0       0.0000
    1       3       4     335       3       1       0       2       0       0.6127
    1       3       4     336       4       0       0       1       0       0.3751
    1       3       4     337       1       0       0       0       0       0.0000
    1       3       4     338       4       0       0       2       0       0.1620
    1       3       4     339       2       1       0       0       0       0.0000
    1       3       4     340       3       1       0       2       0       0.3357
    1       3       4     341       4       0       0       0       0       0.0000
    1       3       4     342       3       1       0       1       1       0.3169
    1       3       4     343       1       0       1       0       0       0.0000
    1       3       4     344       2       1       0       0       0       0.0000
    1       3       4     345       1       0       1       1       0       0.4071
    1       3       4     346       2       0       0       0       0       0.0000
    1       3       4     347       3       1       0       0       0       0.0000
    1       3       4     348       4       0       0       0       0       0.0000
    1       3       4     349       1       0       0       2       0       0.3494
    1       3       4     350       2       0       0       0       0       0.0000
    1       3       4     351       4       0       1       0       0       0.0000
    1       3       4     352       3       0       0       0       0       0.0000
    1       3       4     353       4       0       1       2       1       0.9476
    1       3       4     354       3       0       0       0       0       0.0000
    1       3       4     355       1       1       0       2       0       1.1529
    1       3       4     356       2       0       0       0       0       0.0000
    1       3       4     357       1       1       0       0       0       0.0000
    1       3       4     358       2       0       1       0       0       0.0000
    1       3       4     359       3       1       0       2       0       1.2964
    1       3       4     360       4       0       1       0       0       0.0000
    1       3       4     361       3       1       0       1       1       0.6323
    1       3       4     362       4       0       0       2       0       1.1312
    1       3       4     363       2       0       1       0       0       0.0000
    1       3       4     364       1       1       0       1       1       0.8309
    1       3       4     365       3       1       0       2       0       0.6675
    1       3       4     366       1       1       0       2       0       0.4666
    1       3       4     367       2       0       1       2       1       0.5240
    1       3       4     368       4       0       0       1       0       0.9391
    1       3       4     369       3       0       0       2       0       1.5139
    1       3       4     370       2       0       0       2       0       1.1562
    1       3       4     371       4       0       0       2       0       0.4181
    1       3       4     372       1       1       0       1       1       0.7811
    1       3       4     373       4       0       1       2       1       1.0044
    1       3       4     374       3       1       0       2       0       0.8813
    1       3       4     375       1       1       0       1       1       1.6253
    1       3       4     376       2       0       0       2       0       1.1487
    1       3       4     377       4       0       0       1       0       0.4216
    1       3       4     378       1       1       0       2       0       0.6709
    1       3       4     379       2       0       1       2       1       0.6843
    1       3       4     380       3       0       0       1       0       0.3661
    1       3       4     381       2       0       1       2       1       0.3053
    1       3       4     382       4       0       1       1       0       0.9993
    1       3       4     383       1       1       0       1       1       0.6166
    1       3       4     384       3       0       0       2       0       0.6165
    1       4       1       1       4       0       0       2       0       0.6580
    1       4       1       2       3       0       1       2       1       0.8196
    1       4       1       3       2       0       0       2       0       0.5352
    1       4       1       4       1       1       0       2       0       0.6975
    1       4       1       5       3       0       1       2       1       1.0224
    1       4       1       6       2       0       1       1       0       0.7638
    1       4       1       7       1       1       0       1       1       0.4348
    1       4       1       8       4       0       0       2       0       1.0119
    1       4       1       9       3       0       1       2       1       0.7234
    1       4       1      10       1       1       0       1       1       1.1509
    1       4       1      11       2       0       0       1       0       0.7087
    1       4       1      12       4       0       0       1       0       0.5502
    1       4       1      13       2       0       1       1       0       0.9128
    1       4       1      14       1       0       0       2       0       0.6539
    1       4       1      15       4       1       0       2       0       0.8350
    1       4       1      16       3       0       1       2       1       0.7491
    1       4       1      17       2       0       0       2       0       1.1492
    1       4       1      18       1       1       0       1       1       0.7412
    1       4       1      19       4       0       0       1       0       0.7906
    1       4       1      20       3       0       1       2       1       0.9625
    1       4       1      21       2       0       1       1       0       1.1413
    1       4       1      22       1       1       0       1       1       0.5491
    1       4       1      23       4       1       0       2       0       0.9048
    1       4       1      24       3       0       1       2       1       0.8256
    1       4       1      25       4       1       0       1       1       0.9101
    1       4       1      26       2       0       0       1       0       1.1107
    1       4       1      27       1       1       0       2       0       0.5373
    1       4       1      28       3       0       1       2       1       0.6711
    1       4       1      29       4       1       0       1       1       0.9101
    1       4       1      30       1       1       0       2       0       0.6507
    1       4       1      31       3       0       0       2       0       0.8022
    1       4       1      32       2       0       1       2       1       0.7637
    1       4       1      33       4       0       1       1       0       1.1710
    1       4       1      34       1       1       0       1       1       1.0240
    1       4       1      35       2       0       1       2       1       0.8359
    1       4       1      36       3       1       0       2       0       0.7348
    1       4       1      37       1       0       0       2       0       0.8578
    1       4       1      38       3       1       0       2       0       0.6328
    1       4       1      39       4       0       1       2       1       1.2450
    1       4       1      40       2       0       0       1       0       1.2916
    1       4       1      41       3       1       0       1       1       1.3646
    1       4       1      42       2       0       1       1       0       1.6358
    1       4       1      43       4       0       1       2       1       1.7950
    1       4       1      44       1       0       0       1       0       0.9109
    1       4       1      45       4       0       1       2       1       0.9846
    1       4       1      46       3       1       0       1       1       1.0820
    1       4       1      47       2       0       0       1       0       0.9801
    1       4       1      48       1       1       0       2       0       0.8571
    1       4       1      49       3       0       0       1       0       1.3371
    1       4       1      50       2       0       0       1       0       1.0683
    1       4       1      51       1       0       0       2       0       0.9504
    1       4       1      52       4       0       1       2       1       1.2237
    1       4       1      53       3       0       0       1       0       0.7797
    1       4       1      54       1       0       0       2       0       1.0212
    1       4       1      55       2       0       1       1       0       0.7134
    1       4       1      56       4       0       1       1       0       1.2567
    1       4       1      57       3       1       0       1       1       0.8550
    1       4       1      58       2       0       0       2       0       1.0178
    1       4       1      59       4       0       1       2       1       1.3207
    1       4       1      60       1       0       0       2       0       0.8143
    1       4       1      61       4       0       1       2       1       0.8835
    1       4       1      62       1       1       0       2       0       1.2141
    1       4       1      63       3       0       0       1       0       0.7563
    1       4       1      64       2       0       0       1       0       1.3033
    1       4       1      65       3       0       0       2       0       0.7128
    1       4       1      66       1       0       1       1       0       0.8431
    1       4       1      67       4       0       1       2       1       0.8974
    1       4       1      68       2       1       0       1       1       0.7524
    1       4       1      69       3       1       0       1       1       0.5452
    1       4       1      70       2       1       0       1       1       0.5847
    1       4       1      71       4       0       0       2       0       0.8545
    1       4       1      72       1       0       1       2       1       0.5774
    1       4       1      73       4       0       1       2       1       0.8387
    1       4       1      74       2       1       0       1       1       0.7565
    1       4       1      75       3       1       0       1       1       0.5226
    1       4       1      76       1       0       1       2       1       0.5710
    1       4       1      77       3       0       0       1       0       0.8752
    1       4       1      78       2       1       0       1       1       0.5422
    1       4       1      79       4       0       1       2       1       0.6306
    1       4       1      80       1       0       0       2       0       0.4472
    1       4       1      81       3       0       0       1       0       0.6101
    1       4       1      82       1       0       1       2       1       0.8158
    1       4       1      83       4       0       0       2       0       0.6978
    1       4       1      84       2       1       0       1       1       0.7589
    1       4       1      85       3       1       0       1       1       0.5228
    1       4       1      86       2       1       0       2       0       0.4967
    1       4       1      87       1       0       1       1       0       0.7216
    1       4       1      88       4       0       0       2       0       0.9616
    1       4       1      89       3       0       0       1       0       0.8349
    1       4       1      90       1       0       0       2       0       0.8002
    1       4       1      91       2       1       0       1       1       0.6985
    1       4       1      92       4       0       0       2       0       0.8250
    1       4       1      93       3       1       0       1       1       0.6569
    1       4       1      94       4       0       1       2       1       0.8286
    1       4       1      95       2       1       0       1       1       0.8178
    1       4       1      96       1       0       0       2       0       0.7418
    1       4       2      97       3       0       0       1       0       0.8730
    1       4       2      98       1       0       1       2       1       0.7438
    1       4       2      99       2       1       0       1       1       0.5846
    1       4       2     100       4       0       0       2       0       0.8556
    1       4       2     101       1       0       1       2       1       0.5586
    1       4       2     102       4       1       0       2       0       0.8605
    1       4       2     103       2       1       0       1       1       1.0310
    1       4       2     104       3       0       0       1       0       0.7668
    1       4       2     105       1       0       1       2       1       0.8649
    1       4       2     106       2       0       0       1       0       0.5517
    1       4       2     107       3       0       0       2       0       1.7287
    1       4       2     108       4       0       0       1       0       0.7946
    1       4       2     109       3       0       1       1       0       0.7888
    1       4       2     110       2       0       0       2       0       1.0156
    1       4       2     111       4       0       0       1       0       0.8391
    1       4       2     112       1       0       1       2       1       0.5517
    1       4       2     113       3       0       1       1       0       0.7566
    1       4       2     114       4       1       0       1       1       0.7998
    1       4       2     115       2       0       0       1       0       0.9041
    1       4       2     116       1       0       1       2       1       0.4994
    1       4       2     117       2       1       0       1       1       0.7464
    1       4       2     118       3       0       0       2       0       0.6560
    1       4       2     119       1       0       1       2       1       0.8725
    1       4       2     120       4       1       0       1       1       0.7854
    1       4       2     121       1       0       1       2       1       0.5345
    1       4       2     122       3       0       1       2       1       0.6036
    1       4       2     123       4       0       0       1       0       0.7179
    1       4       2     124       2       1       0       1       1       0.4850
    1       4       2     125       4       0       0       1       0       0.7199
    1       4       2     126       1       0       1       2       1       0.4863
    1       4       2     127       3       0       0       2       0       0.7338
    1       4       2     128       2       1       0       1       1       0.5094
    1       4       2     129       1       1       0       2       0       0.7214
    1       4       2     130       4       0       0       1       0       0.5166
    1       4       2     131       2       0       1       1       0       0.8888
    1       4       2     132       3       0       1       1       0       0.9859
    1       4       2     133       1       0       0       1       0       1.0413
    1       4       2     134       2       0       0       2       0       1.4271
    1       4       2     135       3       0       1       1       0       1.4938
    1       4       2     136       4       0       0       1       0       0.7695
    1       4       2     137       1       0       0       2       0       0.7275
    1       4       2     138       4       1       0       1       1       0.8562
    1       4       2     139       3       0       1       2       1       1.4613
    1       4       2     140       2       0       0       1       0       0.7841
    1       4       2     141       3       0       1       1       0       0.8720
    1       4       2     142       2       0       0       1       0       0.7694
    1       4       2     143       4       1       0       1       1       0.6362
    1       4       2     144       1       0       0       2       0       0.7920
    1       4       2     145       3       0       1       1       0       0.8262
    1       4       2     146       2       0       0       1       0       0.5959
    1       4       2     147       1       0       0       2       0       0.7896
    1       4       2     148       4       1       0       1       1       0.9136
    1       4       2     149       3       0       1       2       1       0.5274
    1       4       2     150       4       1       0       1       1       0.7098
    1       4       2     151       2       0       1       1       0       0.7994
    1       4       2     152       1       0       0       2       0       0.6009
    1       4       2     153       2       0       0       1       0       0.6713
    1       4       2     154       4       0       0       1       0       0.7717
    1       4       2     155       1       1       0       2       0       0.5912
    1       4       2     156       3       0       1       1       0       0.5370
    1       4       2     157       1       1       0       1       1       1.2002
    1       4       2     158       2       0       1       2       1       0.7874
    1       4       2     159       4       1       0       1       1       1.3549
    1       4       2     160       3       0       1       2       1       1.2428
    1       4       2     161       2       0       1       1       0       0.9214
    1       4       2     162       1       1       0       1       1       0.5037
    1       4       2     163       3       1       0       2       0       0.8731
    1       4       2     164       4       0       1       1       0       1.0045
    1       4       2     165       3       1       0       1       1       1.6059
    1       4       2     166       1       1       0       1       1       1.0831
    1       4       2     167       4       0       1       2       1       0.8199
    1       4       2     168       2       0       0       2       0       0.5804
    1       4       2     169       1       1       0       1       1       0.3733
    1       4       2     170       3       1       0       1       1       0.3659
    1       4       2     171       4       0       1       2       1       0.6157
    1       4       2     172       2       0       1       2       1       0.4356
    1       4       2     173       3       0       0       1       0       0.7052
    1       4       2     174       1       0       0       2       0       0.9066
    1       4       2     175       2       0       1       2       1       0.9131
    1       4       2     176       4       0       1       2       1       0.9038
    1       4       2     177       3       0       0       1       0       0.5300
    1       4       2     178       1       0       0       1       0       0.4175
    1       4       2     179       4       0       1       2       1       0.5164
    1       4       2     180       2       0       1       2       1       0.4759
    1       4       2     181       4       0       1       1       0       0.3978
    1       4       2     182       2       0       1       2       1       0.7031
    1       4       2     183       3       1       0       1       1       0.5232
    1       4       2     184       1       0       0       1       0       0.3987
    1       4       2     185       4       0       0       2       0       0.5850
    1       4       2     186       1       0       0       1       0       0.8436
    1       4       2     187       2       0       1       2       1       0.5139
    1       4       2     188       3       0       0       1       0       0.5333
    1       4       2     189       1       1       0       2       0       0.6572
    1       4       2     190       4       0       1       1       0       0.7374
    1       4       2     191       2       0       1       1       0       0.5579
    1       4       2     192       3       0       0       2       0       0.9009
    1       4       3     193       1       0       1       2       1       0.5402
    1       4       3     194       3       0       1       2       1       0.9066
    1       4       3     195       4       1       0       1       1       0.5675
    1       4       3     196       2       1       0       1       1       0.4852
    1       4       3     197       1       0       1       2       1       0.5905
    1       4       3     198       2       0       0       1       0       0.5471
    1       4       3     199       3       0       0       2       0       0.7240
    1       4       3     200       4       1       0       1       1       0.5097
    1       4       3     201       1       0       0       2       0       0.5029
    1       4       3     202       3       0       0       1       0       1.0700
    1       4       3     203       4       1       0       1       1       0.7715
    1       4       3     204       2       1       0       1       1       0.6790
    1       4       3     205       3       0       1       2       1       0.4986
    1       4       3     206       1       0       0       2       0       0.4370
    1       4       3     207       2       0       0       1       0       0.6313
    1       4       3     208       4       1       0       1       1       0.8914
    1       4       3     209       3       0       1       2       1       0.5973
    1       4       3     210       2       0       0       1       0       0.7171
    1       4       3     211       1       0       1       2       1       0.4857
    1       4       3     212       4       1       0       1       1       0.6597
    1       4       3     213       3       0       1       2       1       0.4677
    1       4       3     214       2       0       0       1       0       1.0122
    1       4       3     215       1       0       1       2       1       0.6494
    1       4       3     216       4       1       0       1       1       0.8593
    1       4       3     217       1       0       0       2       0       0.6612
    1       4       3     218       4       1       0       1       1       0.7712
    1       4       3     219       2       1       0       1       1       1.1530
    1       4       3     220       3       0       0       2       0       0.5674
    1       4       3     221       2       1       0       1       1       1.0806
    1       4       3     222       1       0       0       2       0       0.7942
    1       4       3     223       3       0       1       2       1       0.6277
    1       4       3     224       4       1       0       1       1       0.4187
    1       4       3     225       2       0       0       1       0       0.7894
    1       4       3     226       1       0       0       2       0       0.7384
    1       4       3     227       4       0       0       1       0       0.5294
    1       4       3     228       3       0       0       2       0       0.7662
    1       4       3     229       1       0       0       2       0       0.8230
    1       4       3     230       4       0       0       1       0       0.9178
    1       4       3     231       3       1       0       1       1       1.1108
    1       4       3     232       2       0       0       1       0       0.6978
    1       4       3     233       3       0       0       1       0       0.8728
    1       4       3     234       4       0       0       2       0       0.6484
    1       4       3     235       2       1       0       1       1       0.6720
    1       4       3     236       1       0       1       2       1       0.6559
    1       4       3     237       4       0       0       1       0       0.5277
    1       4       3     238       1       0       1       2       1       0.9465
    1       4       3     239       3       1       0       1       1       0.4117
    1       4       3     240       2       0       0       1       0       0.7959
    1       4       3     241       4       0       1       2       1       0.6536
    1       4       3     242       1       0       1       2       1       0.7802
    1       4       3     243       2       0       0       1       0       0.7877
    1       4       3     244       3       1       0       1       1       0.7696
    1       4       3     245       4       0       1       2       1       0.5134
    1       4       3     246       2       1       0       1       1       0.8427
    1       4       3     247       1       0       1       2       1       0.5747
    1       4       3     248       3       1       0       1       1       0.8243
    1       4       3     249       2       0       0       1       0       0.8555
    1       4       3     250       1       0       1       2       1       0.5228
    1       4       3     251       3       1       0       1       1       0.8205
    1       4       3     252       4       0       0       2       0       0.6296
    1       4       3     253       2       1       0       1       1       0.8549
    1       4       3     254       1       0       1       2       1       0.5567
    1       4       3     255       4       0       1       2       1       0.4711
    1       4       3     256       3       1       0       1       1       1.2081
    1       4       3     257       1       1       0       2       0       0.7328
    1       4       3     258       3       1       0       1       1       0.7043
    1       4       3     259       2       0       1       1       0       0.5517
    1       4       3     260       4       0       1       2       1       0.8789
    1       4       3     261       3       0       0       2       0       0.7264
    1       4       3     262       1       1       0       1       1       0.7864
    1       4       3     263       2       0       0       2       0       0.8975
    1       4       3     264       4       0       0       1       0       1.2420
    1       4       3     265       2       0       0       2       0       1.3182
    1       4       3     266       4       0       0       1       0       1.3755
    1       4       3     267       3       0       0       2       0       0.5107
    1       4       3     268       1       1       0       1       1       0.6721
    1       4       3     269       2       0       1       2       1       0.6303
    1       4       3     270       4       0       1       1       0       1.0523
    1       4       3     271       1       1       0       1       1       1.2305
    1       4       3     272       3       1       0       1       1       0.8169
    1       4       3     273       1       1       0       1       1       0.8404
    1       4       3     274       4       0       1       2       1       0.4543
    1       4       3     275       2       0       0       2       0       0.4430
    1       4       3     276       3       0       0       1       0       0.6483
    1       4       3     277       2       0       1       1       0       0.4325
    1       4       3     278       3       1       0       1       1       0.8947
    1       4       3     279       1       1       0       1       1       0.4089
    1       4       3     280       4       0       0       2       0       0.5391
    1       4       3     281       1       1       0       2       0       0.4320
    1       4       3     282       2       0       1       2       1       0.9974
    1       4       3     283       3       1       0       1       1       1.2910
    1       4       3     284       4       0       1       2       1       0.7233
    1       4       3     285       2       0       1       2       1       1.0454
    1       4       3     286       1       1       0       1       1       0.4936
    1       4       3     287       4       0       0       2       0       0.7880
    1       4       3     288       3       0       0       1       0       0.8026
    1       4       4     289       1       1       0       2       0       0.5204
    1       4       4     290       4       0       0       2       0       0.4395
    1       4       4     291       2       0       1       2       1       0.4290
    1       4       4     292       3       0       1       2       1       0.4962
    1       4       4     293       4       0       0       1       0       0.6029
    1       4       4     294       3       0       0       2       0       0.7702
    1       4       4     295       2       0       1       2       1       0.6778
    1       4       4     296       1       1       0       1       1       0.4069
    1       4       4     297       2       0       1       1       0       0.6198
    1       4       4     298       3       0       0       2       0       0.9075
    1       4       4     299       4       1       0       1       1       0.7526
    1       4       4     300       1       1       0       1       1       0.7061
    1       4       4     301       4       0       0       2       0       0.5868
    1       4       4     302       3       0       0       2       0       0.4936
    1       4       4     303       2       0       1       1       0       0.8752
    1       4       4     304       1       0       0       1       0       0.7386
    1       4       4     305       3       0       0       2       0       0.8152
    1       4       4     306       2       0       1       2       1       0.7853
    1       4       4     307       1       1       0       1       1       1.0647
    1       4       4     308       4       0       0       1       0       0.8283
    1       4       4     309       3       0       0       2       0       0.8663
    1       4       4     310       1       0       0       1       0       0.7333
    1       4       4     311       4       0       0       1       0       0.8566
    1       4       4     312       2       0       1       1       0       0.9014
    1       4       4     313       1       1       0       1       1       0.9683
    1       4       4     314       4       1       0       2       0       1.1641
    1       4       4     315       2       0       1       1       0       1.4230
    1       4       4     316       3       0       1       1       0       0.9394
    1       4       4     317       1       0       0       1       0       1.2479
    1       4       4     318       2       0       1       2       1       0.6596
    1       4       4     319       3       0       1       2       1       0.5468
    1       4       4     320       4       1       0       1       1       0.5131
    1       4       4     321       2       1       0       1       1       0.5264
    1       4       4     322       4       1       0       1       1       1.0531
    1       4       4     323       1       0       0       2       0       0.4842
    1       4       4     324       3       0       1       2       1       0.6063
    1       4       4     325       1       0       0       1       0       0.6974
    1       4       4     326       2       1       0       1       1       0.6221
    1       4       4     327       4       0       0       1       0       0.6725
    1       4       4     328       3       0       0       2       0       0.5591
    1       4       4     329       4       1       0       2       0       1.3213
    1       4       4     330       3       0       0       1       0       1.3686
    1       4       4     331       2       1       0       1       1       0.5610
    1       4       4     332       1       0       0       2       0       0.5418
    1       4       4     333       4       1       0       1       1       0.6748
    1       4       4     334       2       1       0       1       1       0.9774
    1       4       4     335       3       0       0       2       0       0.8183
    1       4       4     336       1       0       1       2       1       0.7599
    1       4       4     337       4       1       0       1       1       0.8306
    1       4       4     338       1       0       0       2       0       0.7963
    1       4       4     339       2       0       0       1       0       0.4258
    1       4       4     340       3       0       1       2       1       0.9280
    1       4       4     341       2       1       0       2       0       0.7900
    1       4       4     342       1       0       1       2       1       0.7551
    1       4       4     343       3       0       1       2       1       0.9194
    1       4       4     344       4       0       0       1       0       0.5069
    1       4       4     345       1       0       1       1       0       1.1337
    1       4       4     346       2       1       0       2       0       0.5868
    1       4       4     347       4       1       0       1       1       0.7925
    1       4       4     348       3       0       0       2       0       0.7188
    1       4       4     349       2       0       0       2       0       0.5129
    1       4       4     350       1       0       0       2       0       0.4458
    1       4       4     351       4       1       0       1       1       0.8282
    1       4       4     352       3       0       0       2       0       0.8743
    1       4       4     353       2       1       0       1       1       0.5340
    1       4       4     354       4       0       1       1       0       0.8776
    1       4       4     355       1       0       1       2       1       0.4880
    1       4       4     356       3       1       0       2       0       0.6149
    1       4       4     357       2       1       0       2       0       0.7514
    1       4       4     358       4       0       1       1       0       0.6373
    1       4       4     359       3       1       0       2       0       0.7073
    1       4       4     360       1       0       0       2       0       0.6808
    1       4       4     361       3       1       0       1       1       0.6276
    1       4       4     362       2       1       0       2       0       1.2005
    1       4       4     363       4       0       0       2       0       0.6860
    1       4       4     364       1       0       1       1       0       1.0334
    1       4       4     365       3       1       0       1       1       0.5782
    1       4       4     366       2       0       0       1       0       0.5102
    1       4       4     367       1       0       0       2       0       0.7891
    1       4       4     368       4       0       1       2       1       0.4599
    1       4       4     369       2       0       0       1       0       0.6134
    1       4       4     370       4       0       0       2       0       0.7440
    1       4       4     371       1       0       0       1       0       0.6108
    1       4       4     372       3       1       0       2       0       0.5084
    1       4       4     373       2       0       0       2       0       0.7229
    1       4       4     374       4       0       1       2       1       0.9215
    1       4       4     375       3       1       0       1       1       0.6692
    1       4       4     376       1       0       0       2       0       0.5716
    1       4       4     377       4       0       1       2       1       1.0304
    1       4       4     378       2       0       0       2       0       1.0792
    1       4       4     379       3       1       0       1       1       0.8203
    1       4       4     380       1       0       1       2       1       0.6720
    1       4       4     381       2       1       0       1       1       0.5739
    1       4       4     382       3       1       0       1       1       0.8321
    1       4       4     383       4       0       0       2       0       0.5977
    1       4       4     384       1       0       1       2       1       0.7016
    1       5       1       1       2       0       0       1       0       0.4606
    1       5       1       2       1       1       0       1       1       1.2965
    1       5       1       3       4       1       0       1       1       0.7025
    1       5       1       4       3       0       0       1       0       0.9919
    1       5       1       5       1       0       0       2       0       1.3180
    1       5       1       6       4       1       0       1       1       0.6901
    1       5       1       7       2       0       0       1       0       1.0832
    1       5       1       8       3       0       0       2       0       1.0499
    1       5       1       9       1       1       0       1       1       1.0892
    1       5       1      10       2       0       1       2       1       1.1192
    1       5       1      11       3       0       1       1       0       1.6104
    1       5       1      12       4       1       0       2       0       0.6358
    1       5       1      13       1       0       0       2       0       0.9926
    1       5       1      14       3       0       1       1       0       0.8383
    1       5       1      15       2       0       0       1       0       1.4371
    1       5       1      16       4       1       0       2       0       0.6369
    1       5       1      17       3       0       1       2       1       0.7270
    1       5       1      18       2       0       0       2       0       1.4111
    1       5       1      19       1       1       0       1       1       0.3449
    1       5       1      20       4       1       0       1       1       0.4488
    1       5       1      21       2       0       0       1       0       0.9619
    1       5       1      22       1       0       0       1       0       0.6595
    1       5       1      23       3       0       0       1       0       0.6393
    1       5       1      24       4       1       0       1       1       1.2267
    1       5       1      25       1       0       0       1       0       0.5806
    1       5       1      26       2       0       1       2       1       0.2934
    1       5       1      27       4       1       0       1       1       0.4782
    1       5       1      28       3       0       1       1       0       0.4717
    1       5       1      29       2       0       1       1       0       0.6890
    1       5       1      30       4       1       0       1       1       0.5240
    1       5       1      31       1       0       0       1       0       0.4796
    1       5       1      32       3       0       1       2       1       0.6044
    1       5       1      33       4       0       1       2       1       0.3988
    1       5       1      34       3       1       0       1       1       0.3998
    1       5       1      35       2       0       1       2       1       0.5050
    1       5       1      36       1       0       0       1       0       0.6798
    1       5       1      37       3       1       0       1       1       0.3979
    1       5       1      38       2       0       1       2       1       0.6044
    1       5       1      39       1       1       0       2       0       0.4661
    1       5       1      40       4       0       1       1       0       0.3609
    1       5       1      41       3       1       0       1       1       0.5136
    1       5       1      42       1       1       0       2       0       0.4665
    1       5       1      43       4       0       1       2       1       0.4773
    1       5       1      44       2       0       1       2       1       0.4493
    1       5       1      45       3       1       0       1       1       0.3436
    1       5       1      46       4       0       1       1       0       0.3738
    1       5       1      47       2       0       1       2       1       0.3698
    1       5       1      48       1       0       0       1       0       0.4380
    1       5       1      49       2       0       1       2       1       0.3058
    1       5       1      50       1       0       0       1       0       0.4813
    1       5       1      51       4       0       0       1       0       0.4724
    1       5       1      52       3       0       0       1       0       0.5490
    1       5       1      53       1       1       0       2       0       1.1561
    1       5       1      54       3       0       0       2       0       0.8280
    1       5       1      55       2       0       1       2       1       0.4721
    1       5       1      56       4       0       1       2       1       0.3907
    1       5       1      57       2       0       0       1       0       0.6490
    1       5       1      58       3       0       0       1       0       0.4278
    1       5       1      59       1       0       0       1       0       0.5256
    1       5       1      60       4       0       1       1       0       0.5469
    1       5       1      61       1       1       0       2       0       0.3828
    1       5       1      62       4       0       1       2       1       0.3266
    1       5       1      63       2       0       1       2       1       0.5054
    1       5       1      64       3       0       0       1       0       0.5132
    1       5       1      65       4       0       1       1       0       0.6743
    1       5       1      66       1       0       1       1       0       0.8383
    1       5       1      67       3       0       0       2       0       0.5180
    1       5       1      68       2       0       0       1       0       0.8943
    1       5       1      69       3       1       0       2       0       1.1431
    1       5       1      70       4       0       0       2       0       0.2860
    1       5       1      71       1       0       1       2       1       0.7946
    1       5       1      72       2       0       0       2       0       0.7807
    1       5       1      73       3       0       0       1       0       0.5488
    1       5       1      74       2       1       0       2       0       0.7325
    1       5       1      75       4       0       0       2       0       0.4270
    1       5       1      76       1       0       1       2       1       0.3742
    1       5       1      77       3       1       0       2       0       0.4480
    1       5       1      78       2       1       0       1       1       0.4201
    1       5       1      79       1       0       1       2       1       0.9053
    1       5       1      80       4       0       0       2       0       0.6652
    1       5       1      81       3       0       0       1       0       0.4389
    1       5       1      82       1       0       1       1       0       1.0343
    1       5       1      83       4       0       1       2       1       0.5519
    1       5       1      84       2       1       0       2       0       0.6998
    1       5       1      85       4       0       0       1       0       0.5324
    1       5       1      86       3       0       0       2       0       0.4646
    1       5       1      87       2       1       0       2       0       0.3630
    1       5       1      88       1       0       1       1       0       0.3478
    1       5       1      89       4       0       1       2       1       0.8722
    1       5       1      90       2       0       0       2       0       0.8574
    1       5       1      91       1       0       1       1       0       0.5022
    1       5       1      92       3       0       0       1       0       0.3585
    1       5       1      93       1       0       1       1       0       0.8776
    1       5       1      94       3       1       0       1       1       0.9651
    1       5       1      95       2       1       0       2       0       1.4735
    1       5       1      96       4       0       0       2       0       0.5107
    1       5       2      97       1       1       0       2       0       0.7248
    1       5       2      98       3       1       0       2       0       0.4689
    1       5       2      99       4       0       1       2       1       1.5584
    1       5       2     100       2       0       1       2       1       0.4245
    1       5       2     101       3       1       0       1       1       0.4191
    1       5       2     102       2       0       1       2       1       0.8658
    1       5       2     103       1       0       0       1       0       0.9193
    1       5       2     104       4       0       0       1       0       0.4019
    1       5       2     105       1       1       0       1       1       1.4894
    1       5       2     106       4       0       1       1       0       0.4925
    1       5       2     107       2       0       1       2       1       0.6599
    1       5       2     108       3       1       0       2       0       1.4753
    1       5       2     109       2       0       1       1       0       1.4173
    1       5       2     110       1       1       0       1       1       0.4937
    1       5       2     111       3       0       0       1       0       0.4226
    1       5       2     112       4       0       1       2       1       0.6931
    1       5       2     113       3       1       0       2       0       0.4028
    1       5       2     114       4       0       1       1       0       0.9248
    1       5       2     115       2       0       1       1       0       0.8656
    1       5       2     116       1       1       0       1       1       0.4297
    1       5       2     117       4       0       0       2       0       0.6610
    1       5       2     118       1       1       0       2       0       1.1847
    1       5       2     119       2       0       1       2       1       0.6856
    1       5       2     120       3       0       0       2       0       0.6723
    1       5       2     121       2       0       1       0       0       0.0000
    1       5       2     122       3       0       0       1       0       0.4492
    1       5       2     123       1       0       0       1       0       0.3744
    1       5       2     124       4       0       0       1       0       0.4508
    1       5       2     125       2       0       1       1       0       0.3597
    1       5       2     126       4       0       0       1       0       0.5006
    1       5       2     127       1       0       0       1       0       0.4171
    1       5       2     128       3       0       0       2       0       0.6488
    1       5       2     129       2       0       0       1       0       0.3578
    1       5       2     130       4       0       0       1       0       0.5862
    1       5       2     131       1       0       1       2       1       0.7416
    1       5       2     132       3       1       0       2       0       1.2092
    1       5       2     133       2       1       0       2       0       0.4224
    1       5       2     134       3       1       0       2       0       0.5559
    1       5       2     135       4       0       1       1       0       0.6897
    1       5       2     136       1       0       1       1       0       1.0811
    1       5       2     137       3       1       0       2       0       0.9404
    1       5       2     138       1       0       1       2       1       0.7568
    1       5       2     139       4       0       1       1       0       0.7882
    1       5       2     140       2       1       0       2       0       0.7092
    1       5       2     141       3       1       0       1       1       0.4071
    1       5       2     142       4       0       0       2       0       0.8280
    1       5       2     143       1       0       1       2       1       0.6008
    1       5       2     144       2       1       0       1       1       0.4142
    1       5       2     145       4       0       0       1       0       0.4999
    1       5       2     146       2       0       0       2       0       0.5299
    1       5       2     147       1       0       1       2       1       0.7894
    1       5       2     148       3       1       0       1       1       0.3825
    1       5       2     149       4       0       1       0       0       0.0000
    1       5       2     150       1       0       1       2       1       0.4325
    1       5       2     151       3       1       0       0       0       0.0000
    1       5       2     152       2       0       0       2       0       0.4181
    1       5       2     153       4       0       1       0       0       0.0000
    1       5       2     154       2       0       0       2       0       0.3803
    1       5       2     155       3       0       0       2       0       0.4139
    1       5       2     156       1       0       0       1       0       0.5413
    1       5       2     157       2       1       0       2       0       0.5185
    1       5       2     158       4       0       0       1       0       0.5639
    1       5       2     159       1       0       1       0       0       0.0000
    1       5       2     160       3       1       0       2       0       0.3527
    1       5       2     161       1       0       1       2       1       0.4789
    1       5       2     162       3       0       1       2       1       0.3736
    1       5       2     163       4       1       0       2       0       0.4883
    1       5       2     164       2       0       0       1       0       0.5126
    1       5       2     165       1       0       1       1       0       0.7407
    1       5       2     166       2       1       0       2       0       0.5228
    1       5       2     167       4       1       0       1       1       0.4741
    1       5       2     168       3       0       1       2       1       0.4345
    1       5       2     169       2       1       0       2       0       0.4200
    1       5       2     170       3       0       1       1       0       1.7760
    1       5       2     171       4       0       0       1       0       0.6111
    1       5       2     172       1       0       0       2       0       1.4269
    1       5       2     173       3       0       1       2       1       0.3473
    1       5       2     174       1       0       0       2       0       0.3816
    1       5       2     175       2       0       0       1       0       0.3362
    1       5       2     176       4       1       0       1       1       0.8398
    1       5       2     177       3       0       1       2       1       0.4105
    1       5       2     178       1       0       1       1       0       1.6960
    1       5       2     179       2       1       0       2       0       0.9595
    1       5       2     180       4       1       0       1       1       1.7797
    1       5       2     181       3       0       1       1       0       1.8947
    1       5       2     182       1       0       0       2       0       0.5413
    1       5       2     183       4       0       0       1       0       0.5194
    1       5       2     184       2       0       0       2       0       0.5798
    1       5       2     185       1       0       0       1       0       0.5487
    1       5       2     186       3       0       1       1       0       1.1813
    1       5       2     187       4       1       0       0       0       0.0000
    1       5       2     188       2       0       0       2       0       0.4573
    1       5       2     189       1       0       0       1       0       0.4019
    1       5       2     190       4       0       0       2       0       0.4692
    1       5       2     191       2       0       0       1       0       0.3326
    1       5       2     192       3       0       1       1       0       0.3524
    1       5       3     193       4       0       0       2       0       0.3783
    1       5       3     194       1       0       0       1       0       0.5083
    1       5       3     195       2       0       1       1       0       0.4617
    1       5       3     196       3       1       0       2       0       0.3916
    1       5       3     197       4       0       1       1       0       0.4560
    1       5       3     198       2       0       0       1       0       0.3673
    1       5       3     199       1       1       0       1       1       1.2206
    1       5       3     200       3       1       0       1       1       0.4201
    1       5       3     201       4       0       0       1       0       0.5607
    1       5       3     202       1       1       0       2       0       0.8167
    1       5       3     203       3       1       0       1       1       0.4743
    1       5       3     204       2       0       1       1       0       1.0899
    1       5       3     205       1       0       0       2       0       1.4593
    1       5       3     206       2       0       0       1       0       0.5735
    1       5       3     207       4       0       1       2       1       0.4264
    1       5       3     208       3       1       0       2       0       0.4609
    1       5       3     209       4       0       0       2       0       0.3178
    1       5       3     210       3       1       0       1       1       0.5476
    1       5       3     211       2       0       1       2       1       0.8229
    1       5       3     212       1       1       0       1       1       0.6332
    1       5       3     213       2       0       0       2       0       0.3668
    1       5       3     214       1       0       0       1       0       0.4080
    1       5       3     215       4       0       1       1       0       0.4356
    1       5       3     216       3       1       0       2       0       0.6693
    1       5       3     217       2       0       0       1       0       0.4011
    1       5       3     218       4       0       1       2       1       0.4639
    1       5       3     219       3       1       0       2       0       0.4795
    1       5       3     220       1       1       0       1       1       0.4934
    1       5       3     221       2       0       1       1       0       0.4791
    1       5       3     222       3       1       0       2       0       0.4182
    1       5       3     223       1       0       0       1       0       0.4135
    1       5       3     224       4       0       1       1       0       0.5398
    1       5       3     225       2       0       0       2       0       0.2995
    1       5       3     226       4       0       0       1       0       0.5051
    1       5       3     227       3       0       1       1       0       0.5862
    1       5       3     228       1       1       0       2       0       1.5237
    1       5       3     229       4       0       0       2       0       0.4208
    1       5       3     230       2       0       0       0       0       0.0000
    1       5       3     231       1       1       0       1       1       0.3731
    1       5       3     232       3       0       0       2       0       0.3654
    1       5       3     233       4       0       0       2       0       0.4441
    1       5       3     234       1       1       0       2       0       0.2730
    1       5       3     235       3       0       0       2       0       0.4336
    1       5       3     236       2       0       1       2       1       0.4265
    1       5       3     237       4       1       0       1       1       0.5672
    1       5       3     238       1       1       0       2       0       0.4373
    1       5       3     239       2       0       1       1       0       0.3971
    1       5       3     240       3       0       0       1       0       0.3975
    1       5       3     241       4       1       0       2       0       0.4055
    1       5       3     242       3       0       1       2       1       0.3961
    1       5       3     243       2       0       1       2       1       0.6001
    1       5       3     244       1       1       0       2       0       0.6007
    1       5       3     245       2       0       1       1       0       0.3574
    1       5       3     246       3       0       1       1       0       0.8759
    1       5       3     247       4       1       0       2       0       0.8289
    1       5       3     248       1       1       0       1       1       0.8691
    1       5       3     249       4       0       0       1       0       1.1298
    1       5       3     250       1       1       0       2       0       0.6355
    1       5       3     251       2       0       0       1       0       0.5508
    1       5       3     252       3       0       1       2       1       0.3587
    1       5       3     253       2       0       1       2       1       0.4665
    1       5       3     254       3       0       0       2       0       0.3160
    1       5       3     255       1       1       0       2       0       0.3599
    1       5       3     256       4       1       0       1       1       0.9231
    1       5       3     257       2       1       0       2       0       0.5446
    1       5       3     258       4       1       0       2       0       0.8380
    1       5       3     259       1       0       0       1       0       0.4886
    1       5       3     260       3       0       0       2       0       0.3708
    1       5       3     261       2       1       0       1       1       0.4241
    1       5       3     262       3       0       1       1       0       0.7225
    1       5       3     263       1       0       0       1       0       0.3717
    1       5       3     264       4       1       0       2       0       0.3510
    1       5       3     265       1       0       0       2       0       0.4220
    1       5       3     266       2       1       0       2       0       1.2843
    1       5       3     267       3       0       1       2       1       0.4660
    1       5       3     268       4       1       0       1       1       0.3738
    1       5       3     269       3       0       0       1       0       0.3441
    1       5       3     270       2       1       0       2       0       0.3566
    1       5       3     271       1       0       1       1       0       0.5815
    1       5       3     272       4       1       0       1       1       0.4788
    1       5       3     273       3       0       0       2       0       0.4902
    1       5       3     274       4       1       0       2       0       0.4046
    1       5       3     275       2       0       0       1       0       0.5130
    1       5       3     276       1       0       1       2       1       0.6057
    1       5       3     277       2       0       0       2       0       0.4023
    1       5       3     278       4       0       0       1       0       0.3842
    1       5       3     279       1       0       1       2       1       0.3238
    1       5       3     280       3       0       0       1       0       0.3646
    1       5       3     281       2       1       0       2       0       0.5813
    1       5       3     282       1       0       0       2       0       0.3478
    1       5       3     283       3       0       1       1       0       0.4391
    1       5       3     284       4       0       0       2       0       0.3324
    1       5       3     285       2       1       0       1       1       0.3803
    1       5       3     286       3       0       0       1       0       0.3239
    1       5       3     287       1       0       0       2       0       0.4514
    1       5       3     288       4       1       0       1       1       0.3664
    1       5       4     289       3       0       1       1       0       0.4371
    1       5       4     290       1       0       0       2       0       0.3414
    1       5       4     291       4       1       0       1       1       0.4759
    1       5       4     292       2       0       0       1       0       0.5799
    1       5       4     293       1       1       0       2       0       0.3956
    1       5       4     294       2       0       0       1       0       0.4471
    1       5       4     295       3       0       1       2       1       0.4079
    1       5       4     296       4       1       0       2       0       0.4081
    1       5       4     297       3       0       0       1       0       0.6687
    1       5       4     298       4       1       0       2       0       0.7494
    1       5       4     299       1       1       0       2       0       0.3608
    1       5       4     300       2       0       0       1       0       0.3265
    1       5       4     301       1       0       0       2       0       0.3320
    1       5       4     302       2       0       1       2       1       0.4145
    1       5       4     303       3       0       1       1       0       0.4047
    1       5       4     304       4       0       0       1       0       0.5025
    1       5       4     305       3       0       1       1       0       0.6226
    1       5       4     306       4       0       0       1       0       0.3998
    1       5       4     307       2       0       1       2       1       0.5028
    1       5       4     308       1       1       0       2       0       0.5125
    1       5       4     309       2       0       0       2       0       0.4257
    1       5       4     310       1       1       0       1       1       0.4250
    1       5       4     311       3       0       1       1       0       0.7095
    1       5       4     312       4       0       0       1       0       0.6138
    1       5       4     313       3       0       1       2       1       0.4441
    1       5       4     314       4       0       0       2       0       0.3299
    1       5       4     315       2       0       1       1       0       0.4232
    1       5       4     316       1       1       0       2       0       0.4210
    1       5       4     317       2       0       0       2       0       0.5095
    1       5       4     318       1       1       0       2       0       0.5077
    1       5       4     319       4       0       0       1       0       0.5192
    1       5       4     320       3       0       0       1       0       0.5604
    1       5       4     321       1       0       0       2       0       0.6957
    1       5       4     322       2       1       0       2       0       0.3321
    1       5       4     323       4       0       0       1       0       0.4671
    1       5       4     324       3       0       0       1       0       0.5944
    1       5       4     325       4       1       0       2       0       0.3163
    1       5       4     326       3       0       1       2       1       0.9411
    1       5       4     327       2       1       0       2       0       0.4774
    1       5       4     328       1       0       0       2       0       0.7726
    1       5       4     329       4       0       0       1       0       0.7561
    1       5       4     330       2       1       0       1       1       0.3312
    1       5       4     331       1       0       1       1       0       0.3924
    1       5       4     332       3       0       0       2       0       0.4971
    1       5       4     333       1       0       1       2       1       0.4597
    1       5       4     334       3       0       0       1       0       0.3504
    1       5       4     335       2       1       0       2       0       0.4643
    1       5       4     336       4       0       0       2       0       0.3673
    1       5       4     337       1       0       1       1       0       0.3193
    1       5       4     338       2       1       0       1       1       0.5040
    1       5       4     339       4       1       0       1       1       0.4646
    1       5       4     340       3       0       1       1       0       0.4046
    1       5       4     341       4       0       0       1       0       0.4404
    1       5       4     342       2       1       0       2       0       0.3717
    1       5       4     343       3       0       1       2       1       0.5215
    1       5       4     344       1       0       1       1       0       0.4476
    1       5       4     345       4       1       0       2       0       0.4664
    1       5       4     346       2       1       0       2       0       0.4224
    1       5       4     347       3       0       0       1       0       0.5898
    1       5       4     348       1       0       0       2       0       0.4037
    1       5       4     349       3       0       0       2       0       0.8186
    1       5       4     350       1       0       1       1       0       0.3228
    1       5       4     351       4       0       0       1       0       0.3022
    1       5       4     352       2       1       0       2       0       0.4367
    1       5       4     353       4       0       1       2       1       0.5003
    1       5       4     354       1       0       1       1       0       0.3424
    1       5       4     355       2       1       0       2       0       0.4593
    1       5       4     356       3       0       0       1       0       0.2771
    1       5       4     357       4       0       1       2       1       0.3493
    1       5       4     358       2       0       0       2       0       0.4585
    1       5       4     359       1       0       0       1       0       0.3879
    1       5       4     360       3       1       0       2       0       0.4778
    1       5       4     361       1       0       1       2       1       0.4611
    1       5       4     362       4       0       1       2       1       0.7424
    1       5       4     363       2       0       0       2       0       0.4097
    1       5       4     364       3       1       0       1       1       0.3033
    1       5       4     365       4       0       1       2       1       0.4103
    1       5       4     366       2       1       0       1       1       0.4754
    1       5       4     367       3       0       0       1       0       1.2748
    1       5       4     368       1       0       0       2       0       0.4667
    1       5       4     369       2       0       0       1       0       0.3581
    1       5       4     370       1       0       1       1       0       0.6946
    1       5       4     371       3       1       0       2       0       0.4826
    1       5       4     372       4       0       1       1       0       0.4141
    1       5       4     373       3       1       0       2       0       0.4453
    1       5       4     374       2       0       0       1       0       0.3420
    1       5       4     375       1       0       1       2       1       0.3537
    1       5       4     376       4       0       1       1       0       0.4270
    1       5       4     377       2       1       0       2       0       0.4608
    1       5       4     378       1       0       0       1       0       0.3652
    1       5       4     379       3       0       0       2       0       0.5942
    1       5       4     380       4       0       1       1       0       0.3387
    1       5       4     381       1       0       0       2       0       0.5414
    1       5       4     382       3       1       0       1       1       0.4602
    1       5       4     383       2       1       0       1       1       0.7366
    1       5       4     384       4       0       1       2       1       0.6208
    1       6       1       1       3       0       1       2       1       0.9203
    1       6       1       2       1       1       0       2       0       0.8344
    1       6       1       3       2       0       0       2       0       1.3841
    1       6       1       4       4       1       0       1       1       1.2697
    1       6       1       5       2       0       1       2       1       1.7129
    1       6       1       6       1       0       0       1       0       1.0562
    1       6       1       7       3       0       1       2       1       1.2626
    1       6       1       8       4       1       0       1       1       1.2023
    1       6       1       9       2       0       1       0       0       0.0000
    1       6       1      10       4       1       0       1       1       1.1316
    1       6       1      11       3       0       0       2       0       0.7456
    1       6       1      12       1       0       0       2       0       1.2240
    1       6       1      13       4       1       0       1       1       1.3894
    1       6       1      14       2       0       1       2       1       1.6071
    1       6       1      15       3       0       1       2       1       0.7603
    1       6       1      16       1       1       0       1       1       1.6613
    1       6       1      17       2       0       1       1       0       0.8549
    1       6       1      18       3       0       0       2       0       0.6947
    1       6       1      19       1       1       0       2       0       1.2108
    1       6       1      20       4       1       0       1       1       0.9392
    1       6       1      21       1       0       0       2       0       1.1684
    1       6       1      22       2       0       0       2       0       1.5772
    1       6       1      23       4       1       0       1       1       0.8882
    1       6       1      24       3       0       1       2       1       0.6189
    1       6       1      25       4       1       0       1       1       0.8772
    1       6       1      26       3       0       0       2       0       0.6824
    1       6       1      27       2       0       0       1       0       1.6453
    1       6       1      28       1       1       0       2       0       1.2904
    1       6       1      29       2       0       0       1       0       1.9095
    1       6       1      30       4       1       0       1       1       0.9021
    1       6       1      31       1       0       0       1       0       0.6678
    1       6       1      32       3       0       1       2       1       0.6963
    1       6       1      33       1       0       0       1       0       0.8524
    1       6       1      34       2       1       0       1       1       0.9782
    1       6       1      35       4       1       0       1       1       1.1028
    1       6       1      36       3       0       0       2       0       0.7208
    1       6       1      37       1       0       1       2       1       1.1078
    1       6       1      38       4       0       0       1       0       0.8766
    1       6       1      39       2       1       0       2       0       1.3127
    1       6       1      40       3       0       0       2       0       0.7117
    1       6       1      41       2       1       0       0       0       0.0000
    1       6       1      42       3       0       1       2       1       0.4872
    1       6       1      43       1       0       0       1       0       0.8085
    1       6       1      44       4       1       0       2       0       0.6902
    1       6       1      45       3       0       1       2       1       0.6725
    1       6       1      46       2       1       0       2       0       1.1006
    1       6       1      47       4       1       0       1       1       0.9069
    1       6       1      48       1       0       1       2       1       1.3094
    1       6       1      49       2       0       0       1       0       1.1075
    1       6       1      50       1       0       0       2       0       1.0534
    1       6       1      51       3       0       0       2       0       0.9098
    1       6       1      52       4       1       0       2       0       0.5743
    1       6       1      53       2       1       0       0       0       0.0000
    1       6       1      54       3       0       0       2       0       0.6341
    1       6       1      55       1       0       1       1       0       0.9261
    1       6       1      56       4       1       0       2       0       0.5606
    1       6       1      57       3       0       1       2       1       0.7649
    1       6       1      58       4       0       0       2       0       0.7199
    1       6       1      59       1       0       0       1       0       1.2867
    1       6       1      60       2       1       0       2       0       1.6317
    1       6       1      61       1       0       0       0       0       0.0000
    1       6       1      62       2       0       0       2       0       0.9717
    1       6       1      63       3       0       0       2       0       0.8281
    1       6       1      64       4       1       0       1       1       0.8461
    1       6       1      65       1       0       1       1       0       1.5958
    1       6       1      66       2       1       0       1       1       1.2378
    1       6       1      67       3       0       0       2       0       0.6643
    1       6       1      68       4       0       1       1       0       0.9568
    1       6       1      69       3       1       0       1       1       1.5735
    1       6       1      70       4       0       0       1       0       0.8829
    1       6       1      71       2       0       0       1       0       1.5581
    1       6       1      72       1       0       1       2       1       0.7857
    1       6       1      73       3       0       0       2       0       0.6438
    1       6       1      74       1       0       1       2       1       1.1874
    1       6       1      75       4       0       0       1       0       0.9413
    1       6       1      76       2       1       0       2       0       1.0694
    1       6       1      77       3       0       0       2       0       0.8141
    1       6       1      78       1       0       1       2       1       0.7028
    1       6       1      79       4       0       0       2       0       0.6560
    1       6       1      80       2       0       0       1       0       1.0622
    1       6       1      81       1       0       1       2       1       0.9477
    1       6       1      82       3       0       0       2       0       0.7223
    1       6       1      83       4       0       1       1       0       0.8455
    1       6       1      84       2       1       0       2       0       0.8817
    1       6       1      85       3       1       0       2       0       0.7062
    1       6       1      86       1       0       1       2       1       1.0885
    1       6       1      87       4       0       0       1       0       0.7826
    1       6       1      88       2       1       0       2       0       0.9835
    1       6       1      89       1       0       1       1       0       0.9726
    1       6       1      90       4       0       1       1       0       1.1530
    1       6       1      91       3       0       0       2       0       0.6939
    1       6       1      92       2       0       0       2       0       0.4871
    1       6       1      93       4       0       0       1       0       0.8158
    1       6       1      94       1       0       1       2       1       1.2649
    1       6       1      95       2       1       0       2       0       1.2137
    1       6       1      96       3       1       0       2       0       0.7774
    1       6       2      97       4       0       0       2       0       0.7638
    1       6       2      98       3       0       1       1       0       1.5634
    1       6       2      99       1       0       0       1       0       1.8976
    1       6       2     100       2       1       0       2       0       1.7901
    1       6       2     101       1       0       1       2       1       1.7250
    1       6       2     102       3       0       0       1       0       1.1100
    1       6       2     103       4       1       0       2       0       1.4235
    1       6       2     104       2       1       0       2       0       1.6555
    1       6       2     105       3       0       0       1       0       1.4823
    1       6       2     106       4       0       0       2       0       1.8753
    1       6       2     107       2       1       0       1       1       0.8680
    1       6       2     108       1       0       1       2       1       1.0628
    1       6       2     109       4       1       0       2       0       0.7585
    1       6       2     110       1       0       1       1       0       1.2446
    1       6       2     111       3       0       1       2       1       0.7112
    1       6       2     112       2       1       0       2       0       0.7104
    1       6       2     113       1       0       1       2       1       0.7414
    1       6       2     114       2       1       0       1       1       0.4770
    1       6       2     115       4       0       0       2       0       0.3853
    1       6       2     116       3       0       0       1       0       0.5789
    1       6       2     117       2       1       0       1       1       0.3384
    1       6       2     118       3       0       0       2       0       0.5881
    1       6       2     119       1       0       1       2       1       0.6114
    1       6       2     120       4       1       0       2       0       0.5255
    1       6       2     121       1       0       0       1       0       0.5567
    1       6       2     122       2       1       0       2       0       0.8249
    1       6       2     123       3       0       1       1       0       0.7785
    1       6       2     124       4       0       0       2       0       0.9273
    1       6       2     125       1       0       0       2       0       0.5352
    1       6       2     126       4       0       0       2       0       0.7911
    1       6       2     127       3       0       0       1       0       0.2682
    1       6       2     128       2       1       0       2       0       0.9185
    1       6       2     129       1       0       1       2       1       1.0269
    1       6       2     130       3       1       0       1       1       1.5485
    1       6       2     131       4       0       0       2       0       0.8006
    1       6       2     132       2       1       0       1       1       1.1195
    1       6       2     133       3       1       0       2       0       0.6267
    1       6       2     134       4       0       1       2       1       0.3710
    1       6       2     135       2       0       0       2       0       1.1028
    1       6       2     136       1       0       1       1       0       0.6838
    1       6       2     137       2       1       0       2       0       0.8355
    1       6       2     138       1       0       1       2       1       0.2861
    1       6       2     139       3       1       0       2       0       0.7071
    1       6       2     140       4       0       1       1       0       1.4247
    1       6       2     141       1       0       1       2       1       0.6114
    1       6       2     142       2       0       0       1       0       0.8262
    1       6       2     143       3       1       0       2       0       0.4068
    1       6       2     144       4       0       0       2       0       0.5970
    1       6       2     145       3       1       0       1       1       0.8034
    1       6       2     146       1       0       0       1       0       0.5356
    1       6       2     147       4       0       0       2       0       0.4095
    1       6       2     148       2       1       0       1       1       0.6998
    1       6       2     149       4       0       1       1       0       0.9549
    1       6       2     150       1       0       1       2       1       0.6922
    1       6       2     151       2       0       0       2       0       0.3817
    1       6       2     152       3       0       0       2       0       0.8050
    1       6       2     153       2       0       0       1       0       0.6513
    1       6       2     154       1       0       1       0       0       0.0000
    1       6       2     155       4       0       0       2       0       0.9356
    1       6       2     156       3       1       0       1       1       0.7493
    1       6       2     157       4       0       0       2       0       1.5095
    1       6       2     158       3       0       0       2       0       0.5013
    1       6       2     159       1       0       0       1       0       0.7999
    1       6       2     160       2       0       0       2       0       0.6233
    1       6       2     161       3       1       0       0       0       0.0000
    1       6       2     162       1       1       0       2       0       0.5128
    1       6       2     163       2       0       1       1       0       0.5148
    1       6       2     164       4       0       1       0       0       0.0000
    1       6       2     165       2       0       0       2       0       0.5348
    1       6       2     166       1       1       0       2       0       0.5221
    1       6       2     167       3       1       0       1       1       0.6917
    1       6       2     168       4       0       1       2       1       0.4023
    1       6       2     169       2       0       0       2       0       0.3811
    1       6       2     170       3       1       0       1       1       0.7493
    1       6       2     171       4       0       1       2       1       1.1012
    1       6       2     172       1       0       0       2       0       0.3813
    1       6       2     173       4       0       1       2       1       0.4360
    1       6       2     174       3       1       0       2       0       0.4234
    1       6       2     175       1       0       0       2       0       0.3543
    1       6       2     176       2       0       0       2       0       0.6525
    1       6       2     177       3       1       0       2       0       0.6137
    1       6       2     178       1       0       0       2       0       0.4588
    1       6       2     179       4       0       0       0       0       0.0000
    1       6       2     180       2       0       1       2       1       0.8838
    1       6       2     181       3       1       0       2       0       1.2761
    1       6       2     182       1       0       0       1       0       1.2258
    1       6       2     183       4       0       1       2       1       1.0174
    1       6       2     184       2       0       1       2       1       1.5429
    1       6       2     185       1       1       0       1       1       0.9158
    1       6       2     186       4       0       0       2       0       0.5545
    1       6       2     187       2       0       0       2       0       1.4638
    1       6       2     188       3       1       0       1       1       0.6799
    1       6       2     189       1       1       0       2       0       0.9145
    1       6       2     190       2       0       1       2       1       0.4337
    1       6       2     191       3       1       0       2       0       1.7269
    1       6       2     192       4       0       0       2       0       1.0335
    1       6       3     193       1       0       1       2       1       0.7880
    1       6       3     194       4       1       0       2       0       1.0645
    1       6       3     195       2       1       0       1       1       1.1148
    1       6       3     196       3       0       1       2       1       1.6616
    1       6       3     197       1       0       0       2       0       1.2638
    1       6       3     198       2       0       0       1       0       0.8937
    1       6       3     199       3       0       1       2       1       1.0564
    1       6       3     200       4       1       0       1       1       0.8696
    1       6       3     201       1       0       1       2       1       0.8036
    1       6       3     202       3       0       1       2       1       0.8587
    1       6       3     203       2       0       0       1       0       0.7705
    1       6       3     204       4       1       0       1       1       0.9945
    1       6       3     205       3       0       1       2       1       0.7360
    1       6       3     206       4       0       0       1       0       0.6594
    1       6       3     207       2       0       0       2       0       1.3643
    1       6       3     208       1       0       1       2       1       1.5789
    1       6       3     209       4       1       0       1       1       0.8225
    1       6       3     210       1       0       0       2       0       0.8669
    1       6       3     211       3       0       1       2       1       0.8871
    1       6       3     212       2       1       0       2       0       1.0365
    1       6       3     213       3       0       1       2       1       1.0030
    1       6       3     214       2       0       0       1       0       1.6847
    1       6       3     215       1       0       0       2       0       1.5453
    1       6       3     216       4       0       0       1       0       1.0958
    1       6       3     217       3       0       1       2       1       0.7656
    1       6       3     218       2       1       0       1       1       0.6410
    1       6       3     219       1       0       0       2       0       0.7811
    1       6       3     220       4       1       0       2       0       0.8849
    1       6       3     221       1       0       0       2       0       1.0120
    1       6       3     222       3       0       1       2       1       0.9002
    1       6       3     223       2       0       0       1       0       1.3062
    1       6       3     224       4       0       0       1       0       0.8410
    1       6       3     225       2       0       1       2       1       1.0921
    1       6       3     226       4       0       0       2       0       1.7908
    1       6       3     227       1       1       0       2       0       0.4954
    1       6       3     228       3       0       1       2       1       0.9236
    1       6       3     229       2       0       1       2       1       1.2289
    1       6       3     230       3       0       0       2       0       0.6257
    1       6       3     231       1       1       0       1       1       1.6384
    1       6       3     232       4       0       0       1       0       0.7625
    1       6       3     233       2       0       0       2       0       0.9233
    1       6       3     234       3       0       0       2       0       0.4501
    1       6       3     235       1       1       0       2       0       0.8077
    1       6       3     236       4       0       0       1       0       0.7765
    1       6       3     237       3       0       1       2       1       0.5778
    1       6       3     238       4       1       0       1       1       0.8768
    1       6       3     239       1       1       0       2       0       1.3730
    1       6       3     240       2       0       1       2       1       0.9137
    1       6       3     241       3       0       1       2       1       0.7369
    1       6       3     242       2       0       1       2       1       1.8937
    1       6       3     243       1       1       0       2       0       0.8364
    1       6       3     244       4       1       0       2       0       1.5635
    1       6       3     245       1       1       0       2       0       0.8415
    1       6       3     246       4       0       0       1       0       0.9827
    1       6       3     247       2       0       0       2       0       1.2650
    1       6       3     248       3       0       0       2       0       0.6957
    1       6       3     249       4       1       0       1       1       0.8917
    1       6       3     250       1       1       0       1       1       1.4453
    1       6       3     251       2       0       1       2       1       0.6582
    1       6       3     252       3       0       1       2       1       0.6964
    1       6       3     253       1       1       0       2       0       0.8927
    1       6       3     254       4       1       0       1       1       0.8513
    1       6       3     255       2       0       0       2       0       0.8910
    1       6       3     256       3       0       0       2       0       0.6879
    1       6       3     257       2       0       1       2       1       0.9026
    1       6       3     258       3       0       0       2       0       0.6165
    1       6       3     259       4       0       1       1       0       0.6728
    1       6       3     260       1       0       0       2       0       0.7115
    1       6       3     261       4       0       1       1       0       1.1245
    1       6       3     262       2       0       1       2       1       1.1298
    1       6       3     263       1       1       0       2       0       0.6054
    1       6       3     264       3       1       0       2       0       0.9861
    1       6       3     265       4       0       1       1       0       0.7528
    1       6       3     266       1       1       0       1       1       1.5891
    1       6       3     267       3       0       0       2       0       0.6748
    1       6       3     268       2       0       1       2       1       0.9939
    1       6       3     269       4       0       1       2       1       0.9980
    1       6       3     270       1       1       0       1       1       1.2420
    1       6       3     271       3       0       0       2       0       0.7916
    1       6       3     272       2       0       0       2       0       1.4542
    1       6       3     273       4       0       1       2       1       0.9937
    1       6       3     274       1       0       0       1       0       1.9905
    1       6       3     275       2       0       1       2       1       0.9683
    1       6       3     276       3       1       0       1       1       1.0880
    1       6       3     277       2       0       1       2       1       0.7636
    1       6       3     278       3       1       0       1       1       0.8816
    1       6       3     279       4       0       1       0       0       0.0000
    1       6       3     280       1       0       0       1       0       1.0562
    1       6       3     281       2       0       1       2       1       0.8712
    1       6       3     282       1       0       0       2       0       1.4001
    1       6       3     283       3       0       0       1       0       1.1438
    1       6       3     284       4       0       0       2       0       1.0507
    1       6       3     285       1       1       0       2       0       0.8630
    1       6       3     286       3       1       0       1       1       1.8260
    1       6       3     287       2       0       1       2       1       1.4340
    1       6       3     288       4       0       1       2       1       1.8135
    1       6       4     289       1       1       0       2       0       1.1488
    1       6       4     290       4       1       0       2       0       1.3203
    1       6       4     291       2       0       0       2       0       1.6376
    1       6       4     292       3       0       1       2       1       1.1568
    1       6       4     293       2       0       0       1       0       1.4676
    1       6       4     294       1       1       0       1       1       0.9406
    1       6       4     295       4       1       0       1       1       1.5433
    1       6       4     296       3       0       1       2       1       0.7030
    1       6       4     297       2       0       1       2       1       1.4954
    1       6       4     298       3       0       0       2       0       0.7758
    1       6       4     299       4       0       0       1       0       1.0125
    1       6       4     300       1       1       0       2       0       1.3694
    1       6       4     301       4       0       0       1       0       0.8126
    1       6       4     302       2       0       0       2       0       0.8607
    1       6       4     303       3       0       1       2       1       0.6532
    1       6       4     304       1       1       0       1       1       1.3482
    1       6       4     305       2       0       1       2       1       1.6971
    1       6       4     306       3       0       1       2       1       0.7013
    1       6       4     307       1       1       0       1       1       1.0390
    1       6       4     308       4       1       0       1       1       0.9262
    1       6       4     309       1       0       0       1       0       1.0322
    1       6       4     310       4       0       0       1       0       0.8523
    1       6       4     311       2       0       1       2       1       0.9046
    1       6       4     312       3       0       1       2       1       0.7182
    1       6       4     313       1       1       0       2       0       1.0627
    1       6       4     314       4       0       0       2       0       1.3106
    1       6       4     315       3       0       1       2       1       0.7698
    1       6       4     316       2       0       1       2       1       0.8188
    1       6       4     317       4       1       0       1       1       1.0161
    1       6       4     318       3       0       1       2       1       1.8943
    1       6       4     319       1       1       0       1       1       1.0536
    1       6       4     320       2       0       0       2       0       1.0921
    1       6       4     321       1       0       0       1       0       0.8438
    1       6       4     322       3       0       0       2       0       0.6578
    1       6       4     323       4       0       0       1       0       0.9734
    1       6       4     324       2       0       1       2       1       1.3401
    1       6       4     325       3       0       0       2       0       1.0137
    1       6       4     326       2       0       1       2       1       1.2142
    1       6       4     327       1       1       0       2       0       1.2329
    1       6       4     328       4       0       0       1       0       0.8088
    1       6       4     329       1       1       0       0       0       0.0000
    1       6       4     330       2       0       1       2       1       0.6584
    1       6       4     331       3       0       0       2       0       0.9288
    1       6       4     332       4       0       1       1       0       0.7881
    1       6       4     333       3       1       0       1       1       1.4621
    1       6       4     334       2       0       1       2       1       1.0540
    1       6       4     335       1       0       0       0       0       0.0000
    1       6       4     336       4       0       1       1       0       1.1387
    1       6       4     337       2       0       1       2       1       0.7486
    1       6       4     338       4       0       1       1       0       0.8029
    1       6       4     339       1       1       0       0       0       0.0000
    1       6       4     340       3       1       0       2       0       0.7342
    1       6       4     341       2       0       1       2       1       0.7616
    1       6       4     342       3       1       0       2       0       0.7905
    1       6       4     343       1       1       0       1       1       0.8669
    1       6       4     344       4       0       0       1       0       0.8641
    1       6       4     345       1       0       0       1       0       0.7327
    1       6       4     346       4       0       1       1       0       0.7295
    1       6       4     347       3       1       0       2       0       1.2528
    1       6       4     348       2       0       1       2       1       0.6342
    1       6       4     349       4       0       0       1       0       0.9574
    1       6       4     350       2       0       1       2       1       0.9495
    1       6       4     351       1       1       0       1       1       0.8251
    1       6       4     352       3       0       0       2       0       0.7716
    1       6       4     353       4       0       1       2       1       1.0667
    1       6       4     354       1       0       0       0       0       0.0000
    1       6       4     355       3       1       0       2       0       0.8218
    1       6       4     356       2       0       0       2       0       0.6507
    1       6       4     357       3       1       0       0       0       0.0000
    1       6       4     358       4       0       1       1       0       0.9424
    1       6       4     359       1       0       0       1       0       0.7072
    1       6       4     360       2       0       0       2       0       0.7257
    1       6       4     361       3       1       0       2       0       0.9052
    1       6       4     362       1       0       1       1       0       0.7366
    1       6       4     363       4       0       1       1       0       0.8288
    1       6       4     364       2       0       0       0       0       0.0000
    1       6       4     365       3       0       0       2       0       0.9761
    1       6       4     366       2       0       0       2       0       0.7525
    1       6       4     367       1       0       1       1       0       0.5925
    1       6       4     368       4       0       1       0       0       0.0000
    1       6       4     369       3       0       0       2       0       0.8010
    1       6       4     370       1       0       1       1       0       0.7872
    1       6       4     371       4       0       1       1       0       0.9370
    1       6       4     372       2       0       0       2       0       0.7501
    1       6       4     373       3       1       0       2       0       0.8387
    1       6       4     374       1       0       0       1       0       0.7550
    1       6       4     375       2       1       0       2       0       0.7275
    1       6       4     376       4       0       1       2       1       1.0814
    1       6       4     377       3       1       0       1       1       0.8713
    1       6       4     378       1       0       0       0       0       0.0000
    1       6       4     379       2       1       0       1       1       0.9313
    1       6       4     380       4       0       1       2       1       0.9967
    1       6       4     381       3       0       0       1       0       0.8173
    1       6       4     382       1       0       0       2       0       0.9990
    1       6       4     383       4       0       1       1       0       1.4683
    1       6       4     384       2       1       0       1       1       0.8628
    1       7       1       1       3       0       1       2       1       1.9676
    1       7       1       2       1       0       1       2       1       0.6507
    1       7       1       3       4       1       0       2       0       1.3408
    1       7       1       4       2       1       0       1       1       1.4396
    1       7       1       5       4       0       0       1       0       1.4080
    1       7       1       6       3       0       0       2       0       1.0302
    1       7       1       7       1       0       0       1       0       0.7861
    1       7       1       8       2       1       0       2       0       0.9655
    1       7       1       9       1       0       1       2       1       0.7231
    1       7       1      10       3       0       0       1       0       1.4808
    1       7       1      11       4       1       0       1       1       1.4734
    1       7       1      12       2       1       0       1       1       0.7624
    1       7       1      13       3       0       1       2       1       1.6520
    1       7       1      14       1       0       1       1       0       1.5581
    1       7       1      15       4       0       0       2       0       1.2882
    1       7       1      16       2       1       0       1       1       1.3356
    1       7       1      17       4       0       0       1       0       0.6670
    1       7       1      18       3       0       0       1       0       1.1699
    1       7       1      19       2       1       0       1       1       1.1911
    1       7       1      20       1       0       1       1       0       1.8733
    1       7       1      21       3       0       1       2       1       1.0039
    1       7       1      22       2       1       0       1       1       1.0712
    1       7       1      23       1       0       1       2       1       0.5016
    1       7       1      24       4       1       0       2       0       0.5413
    1       7       1      25       1       0       0       2       0       0.6124
    1       7       1      26       2       1       0       2       0       0.3749
    1       7       1      27       3       0       0       1       0       0.6089
    1       7       1      28       4       0       0       2       0       0.6660
    1       7       1      29       1       0       0       2       0       1.8492
    1       7       1      30       2       1       0       1       1       0.4301
    1       7       1      31       3       0       0       2       0       1.0365
    1       7       1      32       4       0       0       2       0       1.5199
    1       7       1      33       1       0       0       2       0       1.1758
    1       7       1      34       3       1       0       1       1       1.4205
    1       7       1      35       4       0       0       1       0       0.6320
    1       7       1      36       2       1       0       1       1       0.6769
    1       7       1      37       4       0       0       1       0       0.3592
    1       7       1      38       2       0       0       2       0       0.6875
    1       7       1      39       3       0       0       2       0       1.3109
    1       7       1      40       1       0       1       1       0       1.6614
    1       7       1      41       3       1       0       2       0       0.3807
    1       7       1      42       4       0       1       1       0       0.6361
    1       7       1      43       1       0       1       1       0       1.2248
    1       7       1      44       2       1       0       2       0       0.3627
    1       7       1      45       4       0       1       1       0       1.0523
    1       7       1      46       3       1       0       2       0       0.3552
    1       7       1      47       1       0       1       2       1       0.4112
    1       7       1      48       2       1       0       2       0       0.4334
    1       7       1      49       1       0       1       2       1       1.5865
    1       7       1      50       2       0       0       1       0       1.5705
    1       7       1      51       4       0       1       2       1       1.5382
    1       7       1      52       3       1       0       2       0       0.9331
    1       7       1      53       1       0       1       1       0       0.6256
    1       7       1      54       2       0       0       1       0       0.4596
    1       7       1      55       3       1       0       1       1       0.4933
    1       7       1      56       4       0       0       1       0       0.5093
    1       7       1      57       1       0       1       1       0       1.7071
    1       7       1      58       3       1       0       2       0       0.9129
    1       7       1      59       4       0       0       2       0       0.6348
    1       7       1      60       2       1       0       1       1       0.3738
    1       7       1      61       1       0       1       1       0       0.4135
    1       7       1      62       3       1       0       1       1       0.5545
    1       7       1      63       2       0       0       1       0       1.6576
    1       7       1      64       4       0       1       2       1       0.7937
    1       7       1      65       3       1       0       2       0       0.7485
    1       7       1      66       1       0       0       1       0       1.2859
    1       7       1      67       2       0       1       1       0       1.5806
    1       7       1      68       4       0       1       0       0       0.0000
    1       7       1      69       2       0       0       1       0       0.3290
    1       7       1      70       4       0       1       1       0       0.3450
    1       7       1      71       1       0       0       2       0       0.5300
    1       7       1      72       3       1       0       1       1       0.5349
    1       7       1      73       1       0       0       1       0       0.5061
    1       7       1      74       4       0       0       1       0       1.9354
    1       7       1      75       2       0       0       1       0       1.0097
    1       7       1      76       3       1       0       1       1       0.7476
    1       7       1      77       1       1       0       2       0       0.8209
    1       7       1      78       3       1       0       2       0       0.5230
    1       7       1      79       2       0       1       2       1       0.6032
    1       7       1      80       4       0       1       2       1       0.8421
    1       7       1      81       1       0       0       2       0       0.7259
    1       7       1      82       3       1       0       1       1       0.7529
    1       7       1      83       2       0       0       1       0       0.7958
    1       7       1      84       4       0       1       1       0       0.6533
    1       7       1      85       3       1       0       2       0       0.6534
    1       7       1      86       4       0       0       1       0       0.4157
    1       7       1      87       2       0       0       2       0       0.4148
    1       7       1      88       1       0       0       2       0       0.3656
    1       7       1      89       4       0       1       2       1       0.4898
    1       7       1      90       2       0       1       2       1       0.4747
    1       7       1      91       3       1       0       2       0       0.4942
    1       7       1      92       1       1       0       2       0       0.4889
    1       7       1      93       3       1       0       1       1       0.6138
    1       7       1      94       1       1       0       1       1       0.4312
    1       7       1      95       4       0       0       1       0       0.5994
    1       7       1      96       2       0       0       2       0       1.3507
    1       7       2      97       1       0       0       2       0       1.4721
    1       7       2      98       3       0       1       1       0       1.6427
    1       7       2      99       4       1       0       1       1       1.0455
    1       7       2     100       2       0       1       1       0       1.6024
    1       7       2     101       1       1       0       1       1       0.8157
    1       7       2     102       3       0       1       2       1       0.3611
    1       7       2     103       2       0       1       1       0       0.7159
    1       7       2     104       4       1       0       1       1       0.6996
    1       7       2     105       2       0       1       2       1       0.6103
    1       7       2     106       1       0       0       1       0       0.5097
    1       7       2     107       3       0       1       1       0       0.7373
    1       7       2     108       4       1       0       1       1       0.7253
    1       7       2     109       3       0       1       1       0       1.3889
    1       7       2     110       4       1       0       2       0       1.6670
    1       7       2     111       1       1       0       1       1       1.5683
    1       7       2     112       2       0       1       1       0       1.7890
    1       7       2     113       4       1       0       1       1       0.4848
    1       7       2     114       3       0       0       1       0       0.4567
    1       7       2     115       1       0       0       1       0       0.9586
    1       7       2     116       2       0       0       1       0       0.2856
    1       7       2     117       1       0       0       1       0       0.4551
    1       7       2     118       4       1       0       2       0       0.3402
    1       7       2     119       2       0       0       1       0       0.4514
    1       7       2     120       3       0       1       1       0       1.1393
    1       7       2     121       1       1       0       1       1       0.8782
    1       7       2     122       3       0       0       2       0       0.4946
    1       7       2     123       2       0       0       2       0       1.1174
    1       7       2     124       4       1       0       1       1       0.8381
    1       7       2     125       3       0       0       1       0       1.2284
    1       7       2     126       4       1       0       2       0       1.1498
    1       7       2     127       1       1       0       1       1       0.9959
    1       7       2     128       2       0       0       1       0       0.5949
    1       7       2     129       4       1       0       1       1       0.4848
    1       7       2     130       1       0       0       1       0       0.4612
    1       7       2     131       3       0       1       1       0       0.8556
    1       7       2     132       2       1       0       2       0       0.3488
    1       7       2     133       1       0       1       2       1       1.7432
    1       7       2     134       4       0       0       2       0       0.3870
    1       7       2     135       3       0       0       1       0       0.5212
    1       7       2     136       2       1       0       1       1       0.5067
    1       7       2     137       3       0       1       1       0       0.5007
    1       7       2     138       4       1       0       1       1       0.4429
    1       7       2     139       2       1       0       1       1       0.7793
    1       7       2     140       1       0       0       1       0       0.4904
    1       7       2     141       3       0       0       1       0       0.9157
    1       7       2     142       2       0       0       2       0       0.3129
    1       7       2     143       1       0       0       1       0       0.3456
    1       7       2     144       4       1       0       1       1       1.2136
    1       7       2     145       3       0       1       1       0       0.9424
    1       7       2     146       2       1       0       1       1       1.6705
    1       7       2     147       1       0       0       2       0       0.4784
    1       7       2     148       4       0       0       2       0       0.4987
    1       7       2     149       2       1       0       2       0       0.4240
    1       7       2     150       3       0       0       2       0       0.4003
    1       7       2     151       4       1       0       1       1       0.6694
    1       7       2     152       1       0       0       1       0       0.6185
    1       7       2     153       4       1       0       2       0       0.4890
    1       7       2     154       3       0       0       1       0       0.5556
    1       7       2     155       1       0       1       1       0       0.5459
    1       7       2     156       2       1       0       2       0       0.3674
    1       7       2     157       3       0       0       2       0       0.5791
    1       7       2     158       2       0       0       2       0       0.3313
    1       7       2     159       4       1       0       1       1       0.5475
    1       7       2     160       1       0       1       1       0       0.3409
    1       7       2     161       4       0       0       1       0       0.7289
    1       7       2     162       2       1       0       1       1       0.3981
    1       7       2     163       1       0       1       1       0       0.5442
    1       7       2     164       3       1       0       2       0       0.5510
    1       7       2     165       1       0       1       1       0       0.3971
    1       7       2     166       4       0       1       1       0       0.4888
    1       7       2     167       3       0       0       2       0       0.5123
    1       7       2     168       2       1       0       1       1       0.3019
    1       7       2     169       3       0       0       1       0       0.8319
    1       7       2     170       1       0       1       2       1       0.3855
    1       7       2     171       2       1       0       2       0       0.4311
    1       7       2     172       4       0       1       2       1       1.0964
    1       7       2     173       1       0       1       2       1       1.4935
    1       7       2     174       4       0       0       2       0       1.0076
    1       7       2     175       2       1       0       1       1       1.0241
    1       7       2     176       3       1       0       1       1       1.8626
    1       7       2     177       1       0       1       2       1       0.4282
    1       7       2     178       2       0       0       1       0       0.3951
    1       7       2     179       4       0       0       1       0       0.4423
    1       7       2     180       3       0       0       2       0       0.4406
    1       7       2     181       1       0       1       1       0       0.6491
    1       7       2     182       2       0       0       1       0       0.7324
    1       7       2     183       3       1       0       2       0       0.7824
    1       7       2     184       4       0       1       2       1       0.4593
    1       7       2     185       2       1       0       1       1       0.5006
    1       7       2     186       4       0       0       1       0       1.6327
    1       7       2     187       3       1       0       2       0       1.2204
    1       7       2     188       1       0       1       1       0       0.5044
    1       7       2     189       3       0       0       2       0       0.2941
    1       7       2     190       2       0       0       1       0       0.6471
    1       7       2     191       1       0       1       2       1       0.5430
    1       7       2     192       4       0       1       2       1       0.7091
    1       7       3     193       3       0       1       0       0       0.0000
    1       7       3     194       1       1       0       2       0       0.4179
    1       7       3     195       4       0       0       2       0       0.5069
    1       7       3     196       2       0       1       2       1       0.9617
    1       7       3     197       3       0       0       1       0       1.1555
    1       7       3     198       2       0       1       1       0       0.5542
    1       7       3     199       1       1       0       1       1       0.7179
    1       7       3     200       4       0       0       1       0       0.8347
    1       7       3     201       1       1       0       1       1       1.1306
    1       7       3     202       4       0       0       2       0       1.3436
    1       7       3     203       3       0       0       2       0       0.7082
    1       7       3     204       2       0       1       1       0       1.1336
    1       7       3     205       1       0       0       1       0       0.9077
    1       7       3     206       4       1       0       2       0       0.6652
    1       7       3     207       3       0       1       1       0       0.5540
    1       7       3     208       2       0       0       2       0       0.5159
    1       7       3     209       3       0       1       2       1       0.8602
    1       7       3     210       2       0       0       2       0       0.5280
    1       7       3     211       1       1       0       2       0       1.1424
    1       7       3     212       4       0       0       1       0       0.5891
    1       7       3     213       3       0       1       2       1       0.5827
    1       7       3     214       1       1       0       2       0       0.5035
    1       7       3     215       4       0       0       2       0       0.3762
    1       7       3     216       2       0       0       2       0       0.4031
    1       7       3     217       3       0       1       2       1       0.7556
    1       7       3     218       1       0       0       2       0       0.5338
    1       7       3     219       4       1       0       2       0       0.8537
    1       7       3     220       2       0       0       2       0       0.4597
    1       7       3     221       1       1       0       1       1       0.3058
    1       7       3     222       4       1       0       1       1       0.7553
    1       7       3     223       3       0       1       1       0       0.5915
    1       7       3     224       2       0       0       1       0       0.6539
    1       7       3     225       4       0       1       2       1       0.6775
    1       7       3     226       2       0       1       2       1       0.3661
    1       7       3     227       1       1       0       2       0       0.4925
    1       7       3     228       3       0       0       1       0       0.3757
    1       7       3     229       1       1       0       1       1       0.5123
    1       7       3     230       4       0       0       1       0       0.3361
    1       7       3     231       3       0       0       1       0       0.5638
    1       7       3     232       2       0       1       1       0       0.3821
    1       7       3     233       1       0       0       1       0       0.4339
    1       7       3     234       4       0       1       1       0       0.3239
    1       7       3     235       3       0       0       1       0       0.3844
    1       7       3     236       2       0       1       1       0       0.6674
    1       7       3     237       4       0       0       2       0       0.3880
    1       7       3     238       1       1       0       2       0       0.4501
    1       7       3     239       2       0       1       1       0       0.3261
    1       7       3     240       3       1       0       2       0       0.4913
    1       7       3     241       4       0       0       1       0       0.7633
    1       7       3     242       3       1       0       2       0       0.3651
    1       7       3     243       2       0       1       2       1       0.3861
    1       7       3     244       1       1       0       2       0       0.4069
    1       7       3     245       3       1       0       1       1       0.5503
    1       7       3     246       4       0       1       2       1       1.2685
    1       7       3     247       1       1       0       2       0       0.6459
    1       7       3     248       2       0       1       2       1       1.3476
    1       7       3     249       3       1       0       1       1       1.0451
    1       7       3     250       2       0       1       2       1       1.1573
    1       7       3     251       4       0       1       1       0       1.5662
    1       7       3     252       1       0       0       1       0       1.8559
    1       7       3     253       2       0       1       1       0       1.3305
    1       7       3     254       3       0       0       2       0       0.5706
    1       7       3     255       4       0       0       1       0       0.3460
    1       7       3     256       1       0       0       2       0       1.0730
    1       7       3     257       3       1       0       1       1       0.3661
    1       7       3     258       2       0       0       1       0       0.5752
    1       7       3     259       1       0       0       2       0       0.7622
    1       7       3     260       4       0       1       1       0       0.4780
    1       7       3     261       3       1       0       1       1       0.3099
    1       7       3     262       1       0       0       1       0       0.6768
    1       7       3     263       4       0       1       1       0       0.5025
    1       7       3     264       2       0       0       1       0       0.4915
    1       7       3     265       1       0       0       2       0       0.3098
    1       7       3     266       4       0       1       1       0       0.5450
    1       7       3     267       3       0       0       1       0       0.4049
    1       7       3     268       2       1       0       1       1       0.3008
    1       7       3     269       1       0       1       1       0       0.5709
    1       7       3     270       2       0       0       1       0       0.5283
    1       7       3     271       4       0       1       2       1       0.4796
    1       7       3     272       3       0       0       2       0       0.5672
    1       7       3     273       2       1       0       2       0       0.4983
    1       7       3     274       3       1       0       2       0       0.9418
    1       7       3     275       1       0       0       2       0       0.6147
    1       7       3     276       4       0       1       1       0       0.5537
    1       7       3     277       1       0       1       1       0       0.5794
    1       7       3     278       4       0       1       2       1       1.0604
    1       7       3     279       3       0       0       1       0       1.3890
    1       7       3     280       2       1       0       2       0       0.8260
    1       7       3     281       3       1       0       2       0       0.7437
    1       7       3     282       2       0       0       1       0       0.3793
    1       7       3     283       1       0       0       2       0       0.4119
    1       7       3     284       4       0       1       1       0       0.5476
    1       7       3     285       1       0       1       1       0       0.3888
    1       7       3     286       2       0       0       2       0       0.6537
    1       7       3     287       4       0       1       2       1       0.8471
    1       7       3     288       3       1       0       2       0       0.6737
    1       7       4     289       1       0       1       2       1       1.9140
    1       7       4     290       4       1       0       2       0       1.6424
    1       7       4     291       2       0       0       2       0       1.3494
    1       7       4     292       3       0       1       2       1       0.7641
    1       7       4     293       1       0       1       2       1       0.7502
    1       7       4     294       2       1       0       1       1       0.7616
    1       7       4     295       4       0       0       1       0       0.8694
    1       7       4     296       3       0       1       1       0       1.2718
    1       7       4     297       2       1       0       1       1       1.1489
    1       7       4     298       1       0       0       2       0       0.5929
    1       7       4     299       4       0       0       1       0       0.8701
    1       7       4     300       3       0       1       2       1       0.3722
    1       7       4     301       1       0       0       2       0       0.4721
    1       7       4     302       4       1       0       2       0       0.4818
    1       7       4     303       2       0       0       1       0       0.4446
    1       7       4     304       3       0       1       2       1       0.4931
    1       7       4     305       4       0       0       2       0       0.4773
    1       7       4     306       2       1       0       1       1       0.5730
    1       7       4     307       1       0       0       2       0       1.0320
    1       7       4     308       3       0       1       1       0       0.5056
    1       7       4     309       4       1       0       2       0       0.5438
    1       7       4     310       3       0       1       1       0       0.1977
    1       7       4     311       2       1       0       2       0       0.5626
    1       7       4     312       1       0       1       1       0       0.4269
    1       7       4     313       2       0       0       2       0       0.5049
    1       7       4     314       4       1       0       1       1       0.4294
    1       7       4     315       1       0       1       1       0       0.4813
    1       7       4     316       3       0       1       2       1       0.5662
    1       7       4     317       2       0       0       1       0       0.5404
    1       7       4     318       1       0       0       1       0       0.3857
    1       7       4     319       3       0       1       1       0       0.6065
    1       7       4     320       4       1       0       1       1       0.5089
    1       7       4     321       2       0       0       1       0       0.7643
    1       7       4     322       4       0       0       2       0       0.5987
    1       7       4     323       3       0       0       1       0       1.0101
    1       7       4     324       1       1       0       1       1       1.7159
    1       7       4     325       4       0       0       1       0       0.4058
    1       7       4     326       2       0       0       1       0       0.4163
    1       7       4     327       1       1       0       2       0       0.7197
    1       7       4     328       3       0       0       2       0       0.3871
    1       7       4     329       1       1       0       2       0       0.6003
    1       7       4     330       3       0       1       2       1       0.5048
    1       7       4     331       4       0       0       2       0       0.9215
    1       7       4     332       2       0       1       2       1       0.5058
    1       7       4     333       3       0       0       2       0       1.1621
    1       7       4     334       4       1       0       2       0       1.0513
    1       7       4     335       2       0       1       2       1       1.1126
    1       7       4     336       1       1       0       1       1       0.6620
    1       7       4     337       2       0       0       2       0       1.6489
    1       7       4     338       1       1       0       2       0       1.0916
    1       7       4     339       4       1       0       2       0       0.5711
    1       7       4     340       3       0       1       1       0       0.6403
    1       7       4     341       1       1       0       1       1       1.6775
    1       7       4     342       4       0       0       1       0       1.3570
    1       7       4     343       2       0       1       2       1       0.4730
    1       7       4     344       3       0       0       2       0       1.4810
    1       7       4     345       2       0       1       2       1       1.3454
    1       7       4     346       3       0       0       1       0       1.3921
    1       7       4     347       1       1       0       2       0       0.6409
    1       7       4     348       4       0       0       1       0       0.4063
    1       7       4     349       3       0       1       2       1       0.5125
    1       7       4     350       2       0       1       2       1       0.5082
    1       7       4     351       1       1       0       1       1       1.0147
    1       7       4     352       4       1       0       1       1       0.5422
    1       7       4     353       1       0       0       1       0       0.6450
    1       7       4     354       2       0       1       1       0       0.6505
    1       7       4     355       4       0       1       2       1       0.9209
    1       7       4     356       3       0       0       2       0       0.4494
    1       7       4     357       2       0       1       1       0       1.0370
    1       7       4     358       4       0       1       2       1       0.5582
    1       7       4     359       1       1       0       2       0       0.6923
    1       7       4     360       3       1       0       1       1       0.4947
    1       7       4     361       4       0       1       2       1       0.5711
    1       7       4     362       1       1       0       2       0       0.5468
    1       7       4     363       3       0       0       1       0       0.4840
    1       7       4     364       2       0       1       2       1       0.7549
    1       7       4     365       1       1       0       2       0       1.0205
    1       7       4     366       3       1       0       2       0       0.5943
    1       7       4     367       2       0       1       1       0       0.4472
    1       7       4     368       4       0       1       1       0       0.4374
    1       7       4     369       1       0       0       2       0       0.3659
    1       7       4     370       2       0       1       2       1       0.4381
    1       7       4     371       4       0       1       1       0       0.5745
    1       7       4     372       3       1       0       1       1       0.4469
    1       7       4     373       2       0       1       2       1       1.3075
    1       7       4     374       4       0       0       2       0       1.1091
    1       7       4     375       1       1       0       1       1       1.2817
    1       7       4     376       3       0       0       1       0       0.4705
    1       7       4     377       2       0       1       2       1       0.4620
    1       7       4     378       1       0       0       1       0       1.0260
    1       7       4     379       3       0       0       2       0       0.4686
    1       7       4     380       4       0       1       1       0       0.4707
    1       7       4     381       3       1       0       2       0       1.1590
    1       7       4     382       2       0       0       1       0       0.4633
    1       7       4     383       1       0       0       2       0       0.4115
    1       7       4     384       4       0       1       1       0       0.5765
    1       8       1       1       2       0       1       2       1       0.7245
    1       8       1       2       4       0       0       2       0       0.8023
    1       8       1       3       1       0       0       2       0       0.9559
    1       8       1       4       3       0       0       2       0       0.7548
    1       8       1       5       1       0       0       2       0       0.7434
    1       8       1       6       2       0       0       2       0       0.6512
    1       8       1       7       4       0       1       2       1       0.6607
    1       8       1       8       3       0       0       2       0       0.8042
    1       8       1       9       1       1       0       2       0       0.6317
    1       8       1      10       4       0       1       2       1       0.6073
    1       8       1      11       3       0       0       2       0       0.6354
    1       8       1      12       2       0       1       2       1       0.5362
    1       8       1      13       1       0       0       2       0       0.5402
    1       8       1      14       3       1       0       2       0       0.6994
    1       8       1      15       2       0       0       2       0       0.6633
    1       8       1      16       4       0       1       2       1       0.6046
    1       8       1      17       3       1       0       2       0       0.7499
    1       8       1      18       4       0       1       2       1       0.5119
    1       8       1      19       1       1       0       2       0       0.6171
    1       8       1      20       2       0       1       2       1       0.5515
    1       8       1      21       1       0       0       2       0       0.5520
    1       8       1      22       2       0       1       2       1       0.4924
    1       8       1      23       3       0       0       2       0       1.0777
    1       8       1      24       4       0       1       2       1       0.7022
    1       8       1      25       2       0       1       2       1       0.6231
    1       8       1      26       1       1       0       2       0       0.7389
    1       8       1      27       4       0       0       2       0       0.6121
    1       8       1      28       3       0       0       2       0       0.6048
    1       8       1      29       2       0       1       2       1       0.5150
    1       8       1      30       4       0       1       2       1       0.5893
    1       8       1      31       1       0       0       2       0       0.7834
    1       8       1      32       3       1       0       2       0       0.9605
    1       8       1      33       2       1       0       2       0       0.5586
    1       8       1      34       4       0       0       2       0       0.5214
    1       8       1      35       1       0       1       2       1       0.6313
    1       8       1      36       3       1       0       2       0       0.7888
    1       8       1      37       4       0       0       1       0       1.6297
    1       8       1      38       2       1       0       2       0       0.7448
    1       8       1      39       1       0       0       2       0       0.6015
    1       8       1      40       3       0       0       2       0       0.6207
    1       8       1      41       1       0       1       2       1       0.5430
    1       8       1      42       3       0       0       2       0       0.5462
    1       8       1      43       2       1       0       2       0       0.6327
    1       8       1      44       4       0       1       2       1       0.6557
    1       8       1      45       2       1       0       2       0       0.6174
    1       8       1      46       3       0       0       2       0       0.8162
    1       8       1      47       4       0       1       1       0       0.8749
    1       8       1      48       1       0       1       2       1       0.6300
    1       8       1      49       3       1       0       2       0       0.8364
    1       8       1      50       4       0       1       2       1       1.1887
    1       8       1      51       1       0       1       2       1       0.6150
    1       8       1      52       2       1       0       2       0       0.6110
    1       8       1      53       3       0       0       2       0       0.4845
    1       8       1      54       2       1       0       2       0       0.5938
    1       8       1      55       1       0       0       2       0       0.5798
    1       8       1      56       4       0       0       2       0       0.6376
    1       8       1      57       1       0       0       2       0       1.0467
    1       8       1      58       4       0       0       2       0       0.5218
    1       8       1      59       2       1       0       2       0       0.5238
    1       8       1      60       3       1       0       2       0       0.9482
    1       8       1      61       1       0       1       2       1       1.7387
    1       8       1      62       3       1       0       2       0       0.6349
    1       8       1      63       4       0       1       2       1       0.8046
    1       8       1      64       2       1       0       2       0       0.6450
    1       8       1      65       4       1       0       2       0       0.7895
    1       8       1      66       2       0       0       2       0       0.6978
    1       8       1      67       1       0       0       2       0       0.5111
    1       8       1      68       3       0       1       2       1       0.7694
    1       8       1      69       4       1       0       2       0       0.8963
    1       8       1      70       1       0       0       2       0       1.1649
    1       8       1      71       3       0       1       2       1       0.7763
    1       8       1      72       2       0       0       2       0       0.5963
    1       8       1      73       1       0       1       2       1       0.8062
    1       8       1      74       3       0       1       2       1       0.6523
    1       8       1      75       4       0       0       2       0       0.5983
    1       8       1      76       2       1       0       2       0       1.9596
    1       8       1      77       1       0       1       2       1       0.5929
    1       8       1      78       4       1       0       2       0       1.0934
    1       8       1      79       3       0       1       2       1       0.5865
    1       8       1      80       2       1       0       2       0       0.7342
    1       8       1      81       3       0       1       2       1       0.5526
    1       8       1      82       4       0       0       2       0       0.5854
    1       8       1      83       1       0       1       2       1       0.5175
    1       8       1      84       2       1       0       2       0       0.5359
    1       8       1      85       4       1       0       2       0       0.5494
    1       8       1      86       1       0       0       2       0       0.5402
    1       8       1      87       3       0       1       2       1       0.6226
    1       8       1      88       2       0       0       2       0       0.5009
    1       8       1      89       3       0       1       2       1       0.6020
    1       8       1      90       2       0       0       2       0       0.6180
    1       8       1      91       4       1       0       2       0       0.6300
    1       8       1      92       1       0       0       2       0       0.5151
    1       8       1      93       2       0       0       2       0       0.7160
    1       8       1      94       4       0       0       2       0       0.7376
    1       8       1      95       1       0       0       2       0       0.5612
    1       8       1      96       3       0       1       2       1       0.6880
    1       8       2      97       4       0       1       2       1       1.0476
    1       8       2      98       3       0       0       2       0       1.2346
    1       8       2      99       1       0       0       2       0       0.9807
    1       8       2     100       2       1       0       2       0       0.9327
    1       8       2     101       1       0       0       2       0       0.6586
    1       8       2     102       4       0       1       2       1       0.9094
    1       8       2     103       2       0       0       2       0       0.8372
    1       8       2     104       3       1       0       2       0       0.6219
    1       8       2     105       2       0       0       2       0       0.6569
    1       8       2     106       1       0       0       2       0       0.5863
    1       8       2     107       3       1       0       2       0       0.6307
    1       8       2     108       4       0       1       2       1       1.4020
    1       8       2     109       1       0       1       1       0       0.5849
    1       8       2     110       3       1       0       1       1       1.4552
    1       8       2     111       2       0       0       1       0       0.9613
    1       8       2     112       4       0       1       2       1       1.0218
    1       8       2     113       1       0       1       2       1       1.6321
    1       8       2     114       3       0       0       1       0       1.4866
    1       8       2     115       4       0       1       2       1       1.1213
    1       8       2     116       2       1       0       2       0       1.6279
    1       8       2     117       4       0       1       2       1       0.7116
    1       8       2     118       2       1       0       1       1       1.7407
    1       8       2     119       3       0       0       1       0       1.7261
    1       8       2     120       1       0       0       1       0       0.8134
    1       8       2     121       2       1       0       1       1       1.5142
    1       8       2     122       3       1       0       1       1       1.6487
    1       8       2     123       1       0       1       1       0       0.9799
    1       8       2     124       4       0       1       2       1       0.6740
    1       8       2     125       2       0       0       2       0       0.6920
    1       8       2     126       4       0       1       2       1       0.6086
    1       8       2     127       3       1       0       1       1       1.0916
    1       8       2     128       1       0       1       1       0       1.1284
    1       8       2     129       3       0       0       1       0       1.0254
    1       8       2     130       4       0       0       2       0       0.8501
    1       8       2     131       2       1       0       1       1       1.1587
    1       8       2     132       1       0       1       2       1       1.2299
    1       8       2     133       4       0       0       2       0       0.7506
    1       8       2     134       1       0       1       1       0       0.7124
    1       8       2     135       2       1       0       2       0       0.8152
    1       8       2     136       3       0       0       1       0       1.2790
    1       8       2     137       4       1       0       2       0       1.0045
    1       8       2     138       1       0       1       1       0       1.1632
    1       8       2     139       2       0       0       1       0       0.6781
    1       8       2     140       3       0       0       1       0       1.1194
    1       8       2     141       2       1       0       1       1       0.7878
    1       8       2     142       1       0       1       1       0       1.0441
    1       8       2     143       4       0       0       2       0       0.8514
    1       8       2     144       3       0       1       1       0       0.9871
    1       8       2     145       2       0       0       1       0       0.7660
    1       8       2     146       3       0       0       1       0       0.7799
    1       8       2     147       4       0       0       2       0       1.0069
    1       8       2     148       1       0       1       1       0       0.9270
    1       8       2     149       3       0       1       1       0       1.0690
    1       8       2     150       1       0       1       2       1       0.8592
    1       8       2     151       2       0       0       1       0       0.8039
    1       8       2     152       4       1       0       2       0       0.6166
    1       8       2     153       3       0       1       1       0       0.8142
    1       8       2     154       2       1       0       1       1       1.0228
    1       8       2     155       1       0       1       2       1       0.7685
    1       8       2     156       4       1       0       2       0       1.1385
    1       8       2     157       3       0       0       1       0       0.8630
    1       8       2     158       4       0       0       2       0       0.8908
    1       8       2     159       1       0       1       2       1       0.8296
    1       8       2     160       2       1       0       1       1       0.6995
    1       8       2     161       3       0       1       1       0       0.9013
    1       8       2     162       1       1       0       2       0       1.1952
    1       8       2     163       4       1       0       2       0       0.7505
    1       8       2     164       2       0       0       1       0       0.8297
    1       8       2     165       1       1       0       1       1       1.1667
    1       8       2     166       2       0       1       2       1       1.0257
    1       8       2     167       3       0       0       1       0       0.9806
    1       8       2     168       4       0       0       2       0       0.8952
    1       8       2     169       2       0       0       2       0       0.9250
    1       8       2     170       1       1       0       2       0       1.5743
    1       8       2     171       3       0       1       1       0       0.7979
    1       8       2     172       4       0       0       2       0       0.9150
    1       8       2     173       3       0       1       1       0       0.8135
    1       8       2     174       4       1       0       2       0       0.7411
    1       8       2     175       2       0       1       2       1       1.0349
    1       8       2     176       1       1       0       1       1       0.8467
    1       8       2     177       2       0       1       2       1       0.6746
    1       8       2     178       3       0       1       1       0       0.7744
    1       8       2     179       4       0       0       2       0       0.9645
    1       8       2     180       1       1       0       1       1       0.8700
    1       8       2     181       3       0       1       1       0       0.9147
    1       8       2     182       4       1       0       2       0       0.7502
    1       8       2     183       1       1       0       1       1       0.7047
    1       8       2     184       2       0       0       2       0       0.6496
    1       8       2     185       1       1       0       1       1       0.8050
    1       8       2     186       4       1       0       2       0       0.7514
    1       8       2     187       2       0       1       2       1       0.6794
    1       8       2     188       3       0       1       1       0       0.7600
    1       8       2     189       2       0       0       2       0       0.6951
    1       8       2     190       3       0       1       1       0       1.2190
    1       8       2     191       4       0       0       2       0       0.7773
    1       8       2     192       1       0       0       1       0       0.8230
    1       8       3     193       3       0       0       2       0       1.0546
    1       8       3     194       1       1       0       1       1       1.0862
    1       8       3     195       2       0       0       1       0       0.7797
    1       8       3     196       4       0       0       2       0       1.2527
    1       8       3     197       2       0       0       1       0       1.6075
    1       8       3     198       4       0       0       1       0       0.9130
    1       8       3     199       3       1       0       1       1       1.3752
    1       8       3     200       1       1       0       1       1       1.2178
    1       8       3     201       4       0       1       2       1       1.2856
    1       8       3     202       2       0       1       1       0       1.8700
    1       8       3     203       3       0       0       1       0       0.9557
    1       8       3     204       1       1       0       1       1       0.9418
    1       8       3     205       3       0       0       1       0       0.9858
    1       8       3     206       1       1       0       1       1       0.7533
    1       8       3     207       2       0       1       2       1       0.6418
    1       8       3     208       4       0       1       2       1       1.6908
    1       8       3     209       1       1       0       1       1       0.8252
    1       8       3     210       3       1       0       1       1       1.0378
    1       8       3     211       4       0       1       2       1       0.9166
    1       8       3     212       2       0       1       2       1       0.8632
    1       8       3     213       3       1       0       1       1       1.6747
    1       8       3     214       1       1       0       1       1       1.1046
    1       8       3     215       4       0       1       2       1       1.0165
    1       8       3     216       2       0       1       2       1       0.8531
    1       8       3     217       1       1       0       1       1       0.8404
    1       8       3     218       4       0       0       2       0       0.7743
    1       8       3     219       2       0       1       2       1       0.9677
    1       8       3     220       3       0       0       1       0       0.7561
    1       8       3     221       1       1       0       1       1       1.2256
    1       8       3     222       2       0       0       2       0       0.6856
    1       8       3     223       3       1       0       1       1       0.8464
    1       8       3     224       4       0       0       2       0       0.7849
    1       8       3     225       2       0       1       2       1       1.0234
    1       8       3     226       4       1       0       1       1       0.7015
    1       8       3     227       1       0       0       1       0       0.9071
    1       8       3     228       3       0       1       1       0       1.4119
    1       8       3     229       4       1       0       2       0       0.9710
    1       8       3     230       3       0       0       1       0       0.7736
    1       8       3     231       1       0       0       1       0       0.6982
    1       8       3     232       2       0       0       2       0       0.7529
    1       8       3     233       3       0       0       1       0       0.8297
    1       8       3     234       1       0       0       1       0       0.9073
    1       8       3     235       4       1       0       2       0       0.9026
    1       8       3     236       2       0       1       2       1       0.8128
    1       8       3     237       3       0       1       1       0       0.8124
    1       8       3     238       2       0       0       2       0       0.6817
    1       8       3     239       1       1       0       1       1       0.6348
    1       8       3     240       4       1       0       2       0       1.0958
    1       8       3     241       2       0       1       2       1       0.7396
    1       8       3     242       4       1       0       1       1       1.0430
    1       8       3     243       1       1       0       1       1       0.9240
    1       8       3     244       3       0       0       2       0       0.9629
    1       8       3     245       1       0       0       1       0       0.8886
    1       8       3     246       4       1       0       1       1       1.6131
    1       8       3     247       2       0       0       2       0       0.8555
    1       8       3     248       3       0       1       2       1       1.6984
    1       8       3     249       1       0       0       1       0       1.0042
    1       8       3     250       3       0       1       2       1       1.3998
    1       8       3     251       2       0       0       2       0       0.7441
    1       8       3     252       4       1       0       1       1       1.2315
    1       8       3     253       1       1       0       1       1       0.9160
    1       8       3     254       2       0       0       2       0       0.6844
    1       8       3     255       3       0       1       2       1       1.9009
    1       8       3     256       4       1       0       1       1       0.7052
    1       8       3     257       1       0       0       1       0       0.8848
    1       8       3     258       3       0       1       2       1       1.0306
    1       8       3     259       4       1       0       1       1       1.0260
    1       8       3     260       2       0       0       2       0       0.7592
    1       8       3     261       1       0       0       1       0       0.7525
    1       8       3     262       4       1       0       1       1       0.9217
    1       8       3     263       3       0       0       2       0       0.9049
    1       8       3     264       2       1       0       2       0       0.6874
    1       8       3     265       1       0       0       1       0       0.8744
    1       8       3     266       4       1       0       1       1       1.3587
    1       8       3     267       2       1       0       2       0       0.7819
    1       8       3     268       3       0       0       2       0       0.9803
    1       8       3     269       2       1       0       2       0       0.6598
    1       8       3     270       1       0       1       1       0       0.8169
    1       8       3     271       4       1       0       1       1       1.1940
    1       8       3     272       3       0       1       2       1       0.8962
    1       8       3     273       2       1       0       2       0       0.7309
    1       8       3     274       3       0       1       2       1       1.4435
    1       8       3     275       4       0       0       1       0       1.4296
    1       8       3     276       1       0       0       1       0       0.8084
    1       8       3     277       3       0       0       2       0       1.1578
    1       8       3     278       4       1       0       1       1       0.7982
    1       8       3     279       2       1       0       2       0       0.7314
    1       8       3     280       1       0       1       1       0       0.9026
    1       8       3     281       4       1       0       1       1       0.7720
    1       8       3     282       1       0       1       1       0       0.6638
    1       8       3     283       2       1       0       2       0       0.6825
    1       8       3     284       3       0       1       2       1       1.7047
    1       8       3     285       4       1       0       1       1       0.6879
    1       8       3     286       3       0       0       2       0       1.0285
    1       8       3     287       2       1       0       2       0       0.7319
    1       8       3     288       1       0       1       1       0       0.8879
    1       8       4     289       2       0       0       2       0       1.3269
    1       8       4     290       1       0       1       2       1       0.7403
    1       8       4     291       4       0       0       2       0       1.3050
    1       8       4     292       3       0       0       1       0       1.6132
    1       8       4     293       2       0       0       1       0       0.9828
    1       8       4     294       4       0       0       2       0       1.4311
    1       8       4     295       3       0       0       1       0       0.9411
    1       8       4     296       1       0       1       1       0       1.5918
    1       8       4     297       3       1       0       1       1       1.0392
    1       8       4     298       1       0       0       2       0       1.2563
    1       8       4     299       4       0       0       1       0       1.4715
    1       8       4     300       2       0       0       2       0       0.7867
    1       8       4     301       3       1       0       1       1       0.9450
    1       8       4     302       2       0       0       1       0       1.0499
    1       8       4     303       4       0       1       2       1       1.4215
    1       8       4     304       1       0       1       1       0       1.7821
    1       8       4     305       3       1       0       1       1       0.8657
    1       8       4     306       2       1       0       1       1       1.3875
    1       8       4     307       4       0       1       2       1       1.1207
    1       8       4     308       1       0       0       2       0       0.5919
    1       8       4     309       3       1       0       1       1       1.0869
    1       8       4     310       2       1       0       2       0       1.1685
    1       8       4     311       1       0       1       2       1       1.3842
    1       8       4     312       4       0       0       2       0       1.1587
    1       8       4     313       2       0       0       1       0       1.2869
    1       8       4     314       1       0       1       2       1       0.7375
    1       8       4     315       3       1       0       1       1       0.8954
    1       8       4     316       4       0       1       2       1       0.7896
    1       8       4     317       2       1       0       1       1       1.1123
    1       8       4     318       4       0       0       2       0       1.1600
    1       8       4     319       1       0       1       2       1       0.9554
    1       8       4     320       3       1       0       1       1       0.7551
    1       8       4     321       2       0       1       1       0       1.5913
    1       8       4     322       4       0       0       2       0       0.8376
    1       8       4     323       1       1       0       2       0       0.9183
    1       8       4     324       3       1       0       1       1       0.6974
    1       8       4     325       4       0       1       2       1       1.0778
    1       8       4     326       1       1       0       2       0       0.8167
    1       8       4     327       3       1       0       1       1       0.7666
    1       8       4     328       2       0       0       1       0       1.1342
    1       8       4     329       3       1       0       1       1       0.7334
    1       8       4     330       4       0       0       2       0       0.7454
    1       8       4     331       1       1       0       2       0       0.7418
    1       8       4     332       2       0       1       1       0       0.7503
    1       8       4     333       1       0       0       2       0       0.7054
    1       8       4     334       4       0       1       2       1       0.9621
    1       8       4     335       2       0       0       1       0       0.7496
    1       8       4     336       3       1       0       1       1       0.9895
    1       8       4     337       1       0       0       2       0       0.6436
    1       8       4     338       4       0       1       2       1       0.9332
    1       8       4     339       2       0       1       1       0       1.1596
    1       8       4     340       3       1       0       1       1       0.8271
    1       8       4     341       4       0       1       2       1       0.6699
    1       8       4     342       2       0       1       1       0       0.7958
    1       8       4     343       1       0       0       2       0       0.6329
    1       8       4     344       3       1       0       1       1       0.7118
    1       8       4     345       2       0       0       1       0       0.6162
    1       8       4     346       4       0       0       2       0       0.7255
    1       8       4     347       1       1       0       2       0       0.7125
    1       8       4     348       3       1       0       1       1       1.0745
    1       8       4     349       2       0       0       1       0       0.8426
    1       8       4     350       1       0       0       2       0       0.7010
    1       8       4     351       3       1       0       1       1       0.6750
    1       8       4     352       4       0       1       2       1       1.0406
    1       8       4     353       2       0       1       1       0       0.6587
    1       8       4     354       1       1       0       0       0       0.0000
    1       8       4     355       4       1       0       2       0       0.9244
    1       8       4     356       3       0       0       1       0       0.8390
    1       8       4     357       2       0       1       1       0       0.7385
    1       8       4     358       3       0       0       1       0       0.7414
    1       8       4     359       4       1       0       2       0       0.8982
    1       8       4     360       1       0       0       2       0       0.6677
    1       8       4     361       2       0       1       1       0       0.6545
    1       8       4     362       1       1       0       2       0       0.6166
    1       8       4     363       4       1       0       2       0       0.7406
    1       8       4     364       3       0       1       1       0       0.7398
    1       8       4     365       4       0       0       2       0       1.0049
    1       8       4     366       2       0       1       1       0       1.4169
    1       8       4     367       1       0       0       2       0       0.8570
    1       8       4     368       3       0       0       1       0       0.7322
    1       8       4     369       2       0       1       1       0       0.7488
    1       8       4     370       4       0       0       2       0       1.3499
    1       8       4     371       1       1       0       2       0       0.7652
    1       8       4     372       3       0       0       1       0       0.8224
    1       8       4     373       4       0       0       2       0       0.9336
    1       8       4     374       3       0       1       1       0       0.9075
    1       8       4     375       2       0       1       1       0       0.6973
    1       8       4     376       1       1       0       2       0       0.9311
    1       8       4     377       2       0       1       1       0       0.9069
    1       8       4     378       4       0       0       2       0       0.8440
    1       8       4     379       3       0       1       1       0       0.7656
    1       8       4     380       1       1       0       2       0       0.6468
    1       8       4     381       4       0       0       2       0       1.2588
    1       8       4     382       1       0       0       2       0       0.6888
    1       8       4     383       3       0       0       1       0       0.8550
    1       8       4     384       2       0       1       1       0       0.8203
    1       9       1       1       1       0       0       2       0       1.3430
    1       9       1       2       2       1       0       2       0       0.9846
    1       9       1       3       4       0       0       2       0       1.0489
    1       9       1       4       3       1       0       1       1       0.8532
    1       9       1       5       1       0       1       1       0       1.1324
    1       9       1       6       2       1       0       1       1       1.7711
    1       9       1       7       3       1       0       2       0       1.4997
    1       9       1       8       4       0       0       1       0       0.8044
    1       9       1       9       3       0       0       0       0       0.0000
    1       9       1      10       2       1       0       2       0       1.7102
    1       9       1      11       1       0       1       2       1       1.5134
    1       9       1      12       4       0       0       2       0       1.8124
    1       9       1      13       1       0       1       0       0       0.0000
    1       9       1      14       2       1       0       1       1       1.4013
    1       9       1      15       3       0       0       1       0       1.1839
    1       9       1      16       4       0       1       1       0       1.2317
    1       9       1      17       3       0       0       2       0       1.1575
    1       9       1      18       2       1       0       2       0       1.7431
    1       9       1      19       1       0       1       1       0       1.0758
    1       9       1      20       4       0       1       1       0       1.2922
    1       9       1      21       1       0       0       2       0       1.4189
    1       9       1      22       2       1       0       1       1       1.0427
    1       9       1      23       4       0       0       1       0       1.3928
    1       9       1      24       3       0       0       1       0       1.2305
    1       9       1      25       4       0       1       0       0       0.0000
    1       9       1      26       3       0       0       2       0       1.3539
    1       9       1      27       1       0       0       1       0       1.1078
    1       9       1      28       2       1       0       1       1       1.1153
    1       9       1      29       1       0       1       2       1       0.9201
    1       9       1      30       4       0       0       1       0       1.0898
    1       9       1      31       2       1       0       1       1       1.7170
    1       9       1      32       3       1       0       1       1       1.2906
    1       9       1      33       4       1       0       2       0       1.0689
    1       9       1      34       3       0       1       1       0       1.1590
    1       9       1      35       1       0       1       2       1       1.4522
    1       9       1      36       2       0       0       1       0       0.7936
    1       9       1      37       4       1       0       1       1       1.4207
    1       9       1      38       3       0       1       1       0       1.1260
    1       9       1      39       2       1       0       1       1       1.1544
    1       9       1      40       1       0       0       2       0       0.9658
    1       9       1      41       4       1       0       2       0       1.2545
    1       9       1      42       3       0       0       1       0       0.9790
    1       9       1      43       1       0       1       2       1       1.5316
    1       9       1      44       2       1       0       1       1       0.5787
    1       9       1      45       4       1       0       1       1       1.0307
    1       9       1      46       2       0       0       1       0       1.5447
    1       9       1      47       1       0       0       2       0       0.7639
    1       9       1      48       3       0       1       1       0       1.1233
    1       9       1      49       2       1       0       0       0       0.0000
    1       9       1      50       1       0       0       2       0       0.8728
    1       9       1      51       4       1       0       1       1       1.2264
    1       9       1      52       3       0       1       2       1       0.7758
    1       9       1      53       4       1       0       1       1       1.6952
    1       9       1      54       1       0       1       1       0       1.5999
    1       9       1      55       3       0       0       2       0       1.2904
    1       9       1      56       2       0       0       1       0       0.9558
    1       9       1      57       1       0       0       1       0       1.0943
    1       9       1      58       3       0       0       1       0       1.1714
    1       9       1      59       4       1       0       1       1       0.9443
    1       9       1      60       2       0       0       2       0       1.2173
    1       9       1      61       3       0       1       2       1       1.2025
    1       9       1      62       4       1       0       1       1       0.9210
    1       9       1      63       1       0       0       2       0       1.2605
    1       9       1      64       2       0       0       1       0       1.0094
    1       9       1      65       1       1       0       0       0       0.0000
    1       9       1      66       2       0       1       2       1       0.8237
    1       9       1      67       4       0       0       1       0       1.0107
    1       9       1      68       3       0       0       2       0       1.1825
    1       9       1      69       1       1       0       1       1       0.5178
    1       9       1      70       4       0       0       2       0       1.1022
    1       9       1      71       3       0       1       1       0       0.7769
    1       9       1      72       2       0       0       2       0       1.2498
    1       9       1      73       1       1       0       2       0       1.2322
    1       9       1      74       3       0       1       1       0       1.1893
    1       9       1      75       4       0       0       2       0       1.3059
    1       9       1      76       2       0       1       1       0       1.4414
    1       9       1      77       3       0       1       2       1       1.5473
    1       9       1      78       4       1       0       1       1       0.8380
    1       9       1      79       2       0       0       1       0       1.2169
    1       9       1      80       1       1       0       1       1       0.7107
    1       9       1      81       3       0       1       2       1       1.2315
    1       9       1      82       4       0       0       1       0       0.7065
    1       9       1      83       2       0       0       1       0       1.2582
    1       9       1      84       1       0       0       1       0       0.6385
    1       9       1      85       2       0       0       2       0       1.1765
    1       9       1      86       4       1       0       1       1       1.2644
    1       9       1      87       1       1       0       1       1       0.9903
    1       9       1      88       3       0       1       1       0       0.8623
    1       9       1      89       2       0       1       1       0       1.0454
    1       9       1      90       3       0       1       2       1       1.0364
    1       9       1      91       1       1       0       1       1       1.0053
    1       9       1      92       4       1       0       1       1       1.3890
    1       9       1      93       2       0       1       2       1       0.8125
    1       9       1      94       3       0       1       2       1       1.0941
    1       9       1      95       4       1       0       1       1       0.6411
    1       9       1      96       1       1       0       1       1       0.6750
    1       9       2      97       4       1       0       2       0       1.9461
    1       9       2      98       3       0       1       1       0       1.6240
    1       9       2      99       1       0       0       2       0       1.8934
    1       9       2     100       2       1       0       2       0       0.9374
    1       9       2     101       1       0       1       1       0       1.5392
    1       9       2     102       4       1       0       2       0       1.1748
    1       9       2     103       3       0       0       2       0       0.9611
    1       9       2     104       2       1       0       1       1       1.1820
    1       9       2     105       1       0       0       1       0       1.5995
    1       9       2     106       4       1       0       1       1       1.4791
    1       9       2     107       2       0       0       2       0       1.8865
    1       9       2     108       3       0       0       2       0       1.5902
    1       9       2     109       2       1       0       0       0       0.0000
    1       9       2     110       3       0       1       1       0       1.7094
    1       9       2     111       1       0       0       2       0       1.2142
    1       9       2     112       4       1       0       1       1       1.1711
    1       9       2     113       1       0       1       1       0       1.6458
    1       9       2     114       4       1       0       1       1       1.1597
    1       9       2     115       3       0       0       2       0       1.6960
    1       9       2     116       2       1       0       1       1       0.9484
    1       9       2     117       1       0       1       1       0       1.3573
    1       9       2     118       4       1       0       1       1       0.9625
    1       9       2     119       2       1       0       1       1       1.0100
    1       9       2     120       3       0       1       1       0       1.2258
    1       9       2     121       4       0       0       1       0       0.8961
    1       9       2     122       1       0       0       1       0       1.0981
    1       9       2     123       2       1       0       1       1       0.8687
    1       9       2     124       3       0       0       2       0       1.4470
    1       9       2     125       4       1       0       1       1       0.8508
    1       9       2     126       1       0       1       2       1       1.5916
    1       9       2     127       2       1       0       1       1       0.9891
    1       9       2     128       3       0       1       2       1       1.0985
    1       9       2     129       4       1       0       1       1       0.8393
    1       9       2     130       1       1       0       2       0       0.7946
    1       9       2     131       3       0       1       2       1       0.9400
    1       9       2     132       2       0       1       1       0       0.8622
    1       9       2     133       3       0       1       2       1       0.8606
    1       9       2     134       2       0       0       1       0       0.8512
    1       9       2     135       4       0       0       1       0       1.2705
    1       9       2     136       1       0       0       2       0       1.0929
    1       9       2     137       2       0       1       1       0       1.5545
    1       9       2     138       4       1       0       1       1       0.9684
    1       9       2     139       1       0       0       2       0       0.9874
    1       9       2     140       3       0       1       2       1       0.7290
    1       9       2     141       4       1       0       1       1       0.8285
    1       9       2     142       3       0       1       2       1       0.7008
    1       9       2     143       2       0       0       1       0       1.3510
    1       9       2     144       1       1       0       2       0       0.6657
    1       9       2     145       2       0       0       2       0       1.5164
    1       9       2     146       4       1       0       1       1       1.1514
    1       9       2     147       3       0       1       2       1       0.9023
    1       9       2     148       1       1       0       2       0       1.2056
    1       9       2     149       3       0       1       2       1       0.8510
    1       9       2     150       1       0       0       1       0       1.4930
    1       9       2     151       4       0       0       1       0       1.2176
    1       9       2     152       2       0       1       1       0       0.7863
    1       9       2     153       4       0       0       1       0       1.0834
    1       9       2     154       1       0       0       2       0       1.2914
    1       9       2     155       3       0       1       1       0       1.2878
    1       9       2     156       2       0       0       2       0       1.3923
    1       9       2     157       4       1       0       1       1       1.0791
    1       9       2     158       3       0       1       2       1       0.8673
    1       9       2     159       1       1       0       1       1       0.8204
    1       9       2     160       2       0       1       1       0       0.8472
    1       9       2     161       4       0       0       1       0       1.0073
    1       9       2     162       1       1       0       1       1       0.9831
    1       9       2     163       2       0       1       2       1       1.3775
    1       9       2     164       3       0       0       2       0       0.8731
    1       9       2     165       1       1       0       1       1       0.9452
    1       9       2     166       4       0       1       1       0       0.9917
    1       9       2     167       3       0       0       2       0       0.8893
    1       9       2     168       2       0       0       2       0       1.2998
    1       9       2     169       3       1       0       1       1       1.4133
    1       9       2     170       1       1       0       1       1       0.9798
    1       9       2     171       4       0       1       2       1       1.0129
    1       9       2     172       2       0       0       1       0       1.5611
    1       9       2     173       4       0       0       2       0       1.0551
    1       9       2     174       2       0       1       2       1       1.9268
    1       9       2     175       3       0       0       1       0       1.4245
    1       9       2     176       1       1       0       1       1       0.7076
    1       9       2     177       2       0       0       2       0       1.4984
    1       9       2     178       1       1       0       1       1       1.0612
    1       9       2     179       4       0       0       2       0       1.2378
    1       9       2     180       3       1       0       2       0       1.1653
    1       9       2     181       1       1       0       1       1       1.7484
    1       9       2     182       4       0       1       2       1       1.2515
    1       9       2     183       2       0       1       1       0       1.4079
    1       9       2     184       3       0       0       2       0       1.9517
    1       9       2     185       1       1       0       1       1       0.9752
    1       9       2     186       3       1       0       2       0       1.1602
    1       9       2     187       4       0       0       2       0       1.2770
    1       9       2     188       2       0       1       2       1       1.6575
    1       9       2     189       4       0       0       1       0       1.0168
    1       9       2     190       1       1       0       1       1       0.8581
    1       9       2     191       3       0       0       2       0       1.6310
    1       9       2     192       2       0       1       2       1       1.2819
    1       9       3     193       3       1       0       2       0       1.9000
    1       9       3     194       1       0       1       1       0       1.7507
    1       9       3     195       2       1       0       1       1       1.6880
    1       9       3     196       4       0       1       2       1       0.9384
    1       9       3     197       3       1       0       1       1       0.8523
    1       9       3     198       2       0       0       2       0       1.3676
    1       9       3     199       4       0       0       2       0       1.3608
    1       9       3     200       1       0       0       2       0       1.0308
    1       9       3     201       2       0       0       1       0       1.0805
    1       9       3     202       4       0       1       2       1       1.0108
    1       9       3     203       3       1       0       1       1       1.1389
    1       9       3     204       1       0       1       2       1       0.7121
    1       9       3     205       4       0       1       2       1       0.8846
    1       9       3     206       2       0       0       1       0       1.2157
    1       9       3     207       1       0       0       2       0       0.7637
    1       9       3     208       3       1       0       1       1       0.9877
    1       9       3     209       2       1       0       1       1       1.3926
    1       9       3     210       4       0       0       2       0       0.9303
    1       9       3     211       1       0       0       2       0       0.8218
    1       9       3     212       3       1       0       1       1       0.8681
    1       9       3     213       1       0       0       2       0       1.1528
    1       9       3     214       2       0       0       1       0       1.3554
    1       9       3     215       4       0       1       2       1       1.0429
    1       9       3     216       3       1       0       2       0       1.2144
    1       9       3     217       2       1       0       2       0       1.3677
    1       9       3     218       4       0       0       2       0       0.6829
    1       9       3     219       1       0       1       2       1       1.0124
    1       9       3     220       3       1       0       1       1       0.9507
    1       9       3     221       4       0       1       2       1       0.7279
    1       9       3     222       2       0       0       1       0       1.3570
    1       9       3     223       1       0       0       1       0       1.2114
    1       9       3     224       3       1       0       1       1       0.9800
    1       9       3     225       4       0       1       2       1       0.8509
    1       9       3     226       1       0       0       2       0       0.8197
    1       9       3     227       2       0       1       1       0       0.9953
    1       9       3     228       3       0       0       1       0       1.0945
    1       9       3     229       1       0       0       2       0       1.7348
    1       9       3     230       3       0       0       1       0       0.8857
    1       9       3     231       4       0       0       2       0       0.9209
    1       9       3     232       2       0       1       2       1       1.0064
    1       9       3     233       4       0       1       1       0       1.0633
    1       9       3     234       1       1       0       1       1       1.0393
    1       9       3     235       3       0       0       2       0       1.4671
    1       9       3     236       2       0       1       1       0       1.3267
    1       9       3     237       4       0       1       1       0       1.4105
    1       9       3     238       1       0       0       2       0       0.9118
    1       9       3     239       2       0       0       2       0       1.4431
    1       9       3     240       3       1       0       1       1       1.2398
    1       9       3     241       4       0       0       2       0       1.2289
    1       9       3     242       2       0       0       2       0       1.2107
    1       9       3     243       1       1       0       1       1       1.1135
    1       9       3     244       3       1       0       1       1       0.9187
    1       9       3     245       2       0       1       2       1       1.4686
    1       9       3     246       1       0       0       1       0       1.5884
    1       9       3     247       3       0       0       1       0       0.9492
    1       9       3     248       4       0       1       2       1       1.2420
    1       9       3     249       2       0       1       2       1       1.2761
    1       9       3     250       4       0       1       2       1       1.3713
    1       9       3     251       1       1       0       1       1       1.5703
    1       9       3     252       3       0       0       1       0       1.0274
    1       9       3     253       4       0       1       2       1       0.9622
    1       9       3     254       2       0       1       2       1       0.8444
    1       9       3     255       3       1       0       1       1       0.9148
    1       9       3     256       1       0       0       1       0       1.2131
    1       9       3     257       2       0       1       2       1       0.9698
    1       9       3     258       3       0       1       1       0       0.8698
    1       9       3     259       1       1       0       1       1       1.0697
    1       9       3     260       4       0       0       2       0       1.0573
    1       9       3     261       2       0       1       2       1       0.7921
    1       9       3     262       1       1       0       1       1       1.6294
    1       9       3     263       4       0       0       2       0       1.0577
    1       9       3     264       3       0       1       2       1       1.0995
    1       9       3     265       2       0       1       2       1       1.2774
    1       9       3     266       1       0       0       1       0       0.8143
    1       9       3     267       3       0       0       2       0       1.3164
    1       9       3     268       4       0       0       1       0       1.1345
    1       9       3     269       2       0       1       2       1       1.2701
    1       9       3     270       3       0       1       2       1       1.2737
    1       9       3     271       4       1       0       1       1       0.9566
    1       9       3     272       1       1       0       1       1       0.9451
    1       9       3     273       4       0       0       1       0       1.0811
    1       9       3     274       2       0       1       2       1       1.1871
    1       9       3     275       1       1       0       1       1       0.9133
    1       9       3     276       3       0       0       2       0       1.1425
    1       9       3     277       2       0       1       2       1       0.7836
    1       9       3     278       1       0       0       1       0       1.1497
    1       9       3     279       4       1       0       2       0       1.0832
    1       9       3     280       3       0       0       2       0       1.1067
    1       9       3     281       4       1       0       2       0       1.3498
    1       9       3     282       2       0       1       2       1       0.9382
    1       9       3     283       1       1       0       1       1       0.8857
    1       9       3     284       3       0       1       2       1       1.1773
    1       9       3     285       4       1       0       1       1       0.7383
    1       9       3     286       2       0       1       2       1       1.0469
    1       9       3     287       3       0       0       2       0       1.7621
    1       9       3     288       1       0       0       1       0       0.8175
    1       9       4     289       2       1       0       2       0       1.6547
    1       9       4     290       4       1       0       0       0       0.0000
    1       9       4     291       1       0       1       1       0       1.5391
    1       9       4     292       3       0       0       2       0       1.5751
    1       9       4     293       4       0       0       2       0       1.6755
    1       9       4     294       1       0       1       2       1       1.9176
    1       9       4     295       3       0       1       2       1       1.6221
    1       9       4     296       2       1       0       1       1       0.8464
    1       9       4     297       4       1       0       1       1       1.6037
    1       9       4     298       2       0       0       1       0       1.0096
    1       9       4     299       3       0       0       2       0       1.1131
    1       9       4     300       1       0       1       2       1       1.4745
    1       9       4     301       4       1       0       1       1       1.2530
    1       9       4     302       3       0       0       2       0       0.8600
    1       9       4     303       1       0       1       2       1       1.1278
    1       9       4     304       2       0       0       1       0       0.9985
    1       9       4     305       1       0       1       2       1       0.8524
    1       9       4     306       2       1       0       1       1       0.7523
    1       9       4     307       3       0       1       2       1       1.0240
    1       9       4     308       4       0       0       1       0       0.7928
    1       9       4     309       3       0       1       2       1       1.3932
    1       9       4     310       2       1       0       1       1       1.3368
    1       9       4     311       1       0       1       2       1       0.9156
    1       9       4     312       4       0       0       1       0       1.0990
    1       9       4     313       2       1       0       1       1       1.2544
    1       9       4     314       3       0       1       2       1       1.1426
    1       9       4     315       1       0       1       2       1       1.2562
    1       9       4     316       4       0       0       1       0       0.8149
    1       9       4     317       2       0       0       1       0       0.9627
    1       9       4     318       1       0       1       2       1       0.8826
    1       9       4     319       4       1       0       1       1       0.7456
    1       9       4     320       3       0       0       2       0       1.0104
    1       9       4     321       4       0       1       1       0       1.4775
    1       9       4     322       2       0       0       1       0       1.3915
    1       9       4     323       1       0       1       2       1       0.9826
    1       9       4     324       3       1       0       2       0       1.0038
    1       9       4     325       1       0       0       2       0       0.8831
    1       9       4     326       2       1       0       1       1       1.2187
    1       9       4     327       4       0       1       1       0       1.5105
    1       9       4     328       3       1       0       2       0       0.9045
    1       9       4     329       1       0       0       2       0       0.7598
    1       9       4     330       4       0       0       2       0       1.4241
    1       9       4     331       2       0       0       2       0       0.7386
    1       9       4     332       3       1       0       2       0       0.8870
    1       9       4     333       1       0       1       2       1       0.7424
    1       9       4     334       2       1       0       1       1       1.1650
    1       9       4     335       4       0       0       1       0       0.9924
    1       9       4     336       3       0       0       2       0       0.7362
    1       9       4     337       1       0       1       2       1       0.9331
    1       9       4     338       4       0       0       1       0       1.5228
    1       9       4     339       3       0       0       1       0       1.0445
    1       9       4     340       2       1       0       1       1       0.9294
    1       9       4     341       3       1       0       2       0       0.8521
    1       9       4     342       4       0       1       2       1       1.2513
    1       9       4     343       2       0       0       1       0       0.9088
    1       9       4     344       1       0       1       2       1       0.8760
    1       9       4     345       4       0       0       2       0       1.3729
    1       9       4     346       3       1       0       1       1       0.8883
    1       9       4     347       1       0       1       2       1       0.7608
    1       9       4     348       2       0       0       1       0       0.8792
    1       9       4     349       1       0       1       2       1       0.9278
    1       9       4     350       3       1       0       1       1       1.2636
    1       9       4     351       4       0       0       2       0       0.9781
    1       9       4     352       2       0       0       1       0       1.1309
    1       9       4     353       3       1       0       0       0       0.0000
    1       9       4     354       2       0       1       0       0       0.0000
    1       9       4     355       1       0       0       0       0       0.0000
    1       9       4     356       4       0       1       0       0       0.0000
    1       9       4     357       1       1       0       0       0       0.0000
    1       9       4     358       2       0       0       0       0       0.0000
    1       9       4     359       4       0       1       0       0       0.0000
    1       9       4     360       3       0       0       0       0       0.0000
    1       9       4     361       4       0       1       0       0       0.0000
    1       9       4     362       2       0       0       0       0       0.0000
    1       9       4     363       1       1       0       0       0       0.0000
    1       9       4     364       3       1       0       0       0       0.0000
    1       9       4     365       4       0       1       0       0       0.0000
    1       9       4     366       1       0       0       0       0       0.0000
    1       9       4     367       3       1       0       0       0       0.0000
    1       9       4     368       2       0       1       0       0       0.0000
    1       9       4     369       4       0       1       0       0       0.0000
    1       9       4     370       1       0       0       0       0       0.0000
    1       9       4     371       3       0       0       0       0       0.0000
    1       9       4     372       2       0       0       0       0       0.0000
    1       9       4     373       4       0       1       0       0       0.0000
    1       9       4     374       2       0       1       0       0       0.0000
    1       9       4     375       3       0       0       0       0       0.0000
    1       9       4     376       1       1       0       0       0       0.0000
    1       9       4     377       4       0       1       0       0       0.0000
    1       9       4     378       1       0       0       0       0       0.0000
    1       9       4     379       3       1       0       0       0       0.0000
    1       9       4     380       2       0       1       0       0       0.0000
    1       9       4     381       4       0       1       0       0       0.0000
    1       9       4     382       1       1       0       0       0       0.0000
    1       9       4     383       3       1       0       0       0       0.0000
    1       9       4     384       2       0       0       0       0       0.0000
    1      10       1       1       4       1       0       2       0       0.8304
    1      10       1       2       3       0       0       2       0       1.1448
    1      10       1       3       2       0       1       2       1       0.7028
    1      10       1       4       1       0       0       2       0       1.1015
    1      10       1       5       4       0       0       1       0       0.8019
    1      10       1       6       2       0       1       1       0       0.6007
    1      10       1       7       3       0       0       1       0       0.6585
    1      10       1       8       1       1       0       2       0       0.9431
    1      10       1       9       4       0       0       2       0       0.6075
    1      10       1      10       2       0       1       2       1       1.7275
    1      10       1      11       3       0       0       1       0       1.1942
    1      10       1      12       1       1       0       1       1       0.7976
    1      10       1      13       4       0       0       2       0       0.5056
    1      10       1      14       1       1       0       2       0       1.3434
    1      10       1      15       3       0       0       1       0       0.6072
    1      10       1      16       2       0       1       2       1       1.7107
    1      10       1      17       4       0       0       2       0       0.3867
    1      10       1      18       1       1       0       2       0       1.5380
    1      10       1      19       2       0       1       1       0       1.3112
    1      10       1      20       3       0       1       2       1       0.9638
    1      10       1      21       2       0       1       0       0       0.0000
    1      10       1      22       4       1       0       2       0       1.4958
    1      10       1      23       3       0       0       2       0       1.6723
    1      10       1      24       1       0       0       0       0       0.0000
    1      10       1      25       3       0       1       2       1       0.3275
    1      10       1      26       1       1       0       2       0       0.4531
    1      10       1      27       2       0       1       1       0       0.8969
    1      10       1      28       4       0       0       0       0       0.0000
    1      10       1      29       2       0       1       2       1       0.4445
    1      10       1      30       4       1       0       1       1       0.5000
    1      10       1      31       3       0       1       1       0       0.5954
    1      10       1      32       1       0       0       1       0       0.3566
    1      10       1      33       2       0       1       2       1       0.9562
    1      10       1      34       1       0       0       1       0       1.4555
    1      10       1      35       4       0       1       1       0       0.5591
    1      10       1      36       3       1       0       2       0       0.9899
    1      10       1      37       1       0       0       2       0       1.1036
    1      10       1      38       3       0       0       1       0       1.1586
    1      10       1      39       2       0       1       2       1       0.5361
    1      10       1      40       4       0       1       2       1       0.8159
    1      10       1      41       1       1       0       1       1       1.0504
    1      10       1      42       4       0       0       1       0       0.6740
    1      10       1      43       3       0       0       2       0       0.4036
    1      10       1      44       2       0       1       1       0       0.4279
    1      10       1      45       3       0       0       2       0       0.4327
    1      10       1      46       1       1       0       1       1       0.4864
    1      10       1      47       2       0       1       1       0       0.4836
    1      10       1      48       4       0       1       1       0       1.6392
    1      10       1      49       2       0       0       1       0       1.1232
    1      10       1      50       4       0       1       1       0       0.3440
    1      10       1      51       3       1       0       1       1       0.4306
    1      10       1      52       1       1       0       1       1       0.3573
    1      10       1      53       3       1       0       1       1       0.6980
    1      10       1      54       1       0       0       2       0       0.6328
    1      10       1      55       2       0       1       2       1       1.1235
    1      10       1      56       4       0       1       0       0       0.0000
    1      10       1      57       1       1       0       1       1       0.2896
    1      10       1      58       4       0       1       1       0       0.3097
    1      10       1      59       3       0       0       2       0       0.4922
    1      10       1      60       2       0       1       2       1       0.3023
    1      10       1      61       3       1       0       2       0       1.6563
    1      10       1      62       2       0       1       1       0       0.6996
    1      10       1      63       4       0       1       2       1       0.7991
    1      10       1      64       1       0       0       1       0       0.8300
    1      10       1      65       4       0       1       2       1       0.4257
    1      10       1      66       1       0       1       2       1       0.3653
    1      10       1      67       3       1       0       1       1       0.2973
    1      10       1      68       2       1       0       1       1       0.4141
    1      10       1      69       1       0       0       2       0       0.2863
    1      10       1      70       3       1       0       2       0       1.2923
    1      10       1      71       4       0       0       2       0       0.3450
    1      10       1      72       2       0       0       1       0       0.2970
    1      10       1      73       4       0       1       2       1       0.3073
    1      10       1      74       3       1       0       2       0       0.3742
    1      10       1      75       1       0       0       1       0       0.5755
    1      10       1      76       2       1       0       1       1       0.4675
    1      10       1      77       1       0       1       1       0       0.6180
    1      10       1      78       3       1       0       2       0       0.6813
    1      10       1      79       2       1       0       1       1       0.8601
    1      10       1      80       4       0       0       1       0       0.8653
    1      10       1      81       2       0       0       2       0       1.8816
    1      10       1      82       3       1       0       2       0       1.0992
    1      10       1      83       1       0       0       1       0       1.2807
    1      10       1      84       4       0       0       2       0       1.0078
    1      10       1      85       3       1       0       1       1       0.7248
    1      10       1      86       1       0       1       2       1       1.2321
    1      10       1      87       2       0       0       2       0       0.5208
    1      10       1      88       4       0       1       0       0       0.0000
    1      10       1      89       2       0       0       2       0       1.1274
    1      10       1      90       1       0       0       2       0       0.4202
    1      10       1      91       4       0       1       1       0       0.5774
    1      10       1      92       3       1       0       1       1       0.3242
    1      10       1      93       1       0       1       1       0       0.3135
    1      10       1      94       3       1       0       1       1       1.6768
    1      10       1      95       4       0       1       2       1       1.4370
    1      10       1      96       2       1       0       0       0       0.0000
    1      10       2      97       1       1       0       2       0       0.8718
    1      10       2      98       2       0       0       2       0       0.5740
    1      10       2      99       3       1       0       2       0       0.8545
    1      10       2     100       4       0       1       2       1       0.7015
    1      10       2     101       1       1       0       1       1       0.7114
    1      10       2     102       4       0       1       1       0       1.7257
    1      10       2     103       2       0       1       1       0       0.6933
    1      10       2     104       3       1       0       2       0       0.3237
    1      10       2     105       2       0       1       1       0       0.9505
    1      10       2     106       3       1       0       2       0       0.6897
    1      10       2     107       4       0       1       2       1       0.6773
    1      10       2     108       1       0       0       2       0       0.7037
    1      10       2     109       3       0       0       1       0       0.4744
    1      10       2     110       1       1       0       2       0       0.8499
    1      10       2     111       2       0       1       1       0       0.3440
    1      10       2     112       4       0       1       2       1       0.4143
    1      10       2     113       1       0       0       1       0       0.3490
    1      10       2     114       4       0       1       2       1       0.2924
    1      10       2     115       2       0       1       2       1       1.1793
    1      10       2     116       3       1       0       0       0       0.0000
    1      10       2     117       1       1       0       2       0       1.5672
    1      10       2     118       4       0       1       1       0       0.9169
    1      10       2     119       3       1       0       1       1       0.9244
    1      10       2     120       2       0       0       1       0       0.8477
    1      10       2     121       4       0       1       2       1       0.8544
    1      10       2     122       2       0       0       2       0       0.7431
    1      10       2     123       1       0       0       1       0       0.3436
    1      10       2     124       3       0       0       2       0       0.4495
    1      10       2     125       1       0       0       1       0       0.6762
    1      10       2     126       4       0       1       1       0       0.3562
    1      10       2     127       3       0       0       2       0       0.5842
    1      10       2     128       2       0       0       2       0       0.5577
    1      10       2     129       4       0       1       1       0       0.6441
    1      10       2     130       1       0       1       0       0       0.0000
    1      10       2     131       2       0       0       1       0       1.5421
    1      10       2     132       3       1       0       0       0       0.0000
    1      10       2     133       1       0       1       0       0       0.0000
    1      10       2     134       3       1       0       2       0       0.7164
    1      10       2     135       2       0       0       2       0       1.8569
    1      10       2     136       4       0       1       1       0       0.8348
    1      10       2     137       1       0       1       2       1       0.4320
    1      10       2     138       2       1       0       0       0       0.0000
    1      10       2     139       3       1       0       2       0       0.4791
    1      10       2     140       4       0       0       1       0       0.3874
    1      10       2     141       2       1       0       2       0       0.4228
    1      10       2     142       3       1       0       2       0       0.3745
    1      10       2     143       1       0       0       0       0       0.0000
    1      10       2     144       4       0       0       2       0       0.5953
    1      10       2     145       3       1       0       0       0       0.0000
    1      10       2     146       4       0       0       1       0       0.6338
    1      10       2     147       1       0       1       2       1       0.4064
    1      10       2     148       2       0       0       2       0       1.1213
    1      10       2     149       4       0       0       0       0       0.0000
    1      10       2     150       2       0       0       2       0       0.5444
    1      10       2     151       1       0       1       0       0       0.0000
    1      10       2     152       3       1       0       1       1       1.9166
    1      10       2     153       1       0       1       0       0       0.0000
    1      10       2     154       4       0       1       1       0       1.0426
    1      10       2     155       3       1       0       1       1       0.3957
    1      10       2     156       2       1       0       0       0       0.0000
    1      10       2     157       4       0       1       0       0       0.0000
    1      10       2     158       1       0       1       2       1       0.5855
    1      10       2     159       3       0       0       2       0       0.7365
    1      10       2     160       2       1       0       1       1       1.0174
    1      10       2     161       1       0       1       0       0       0.0000
    1      10       2     162       4       0       0       0       0       0.0000
    1      10       2     163       2       0       0       0       0       0.0000
    1      10       2     164       3       0       0       1       0       1.0230
    1      10       2     165       4       0       0       0       0       0.0000
    1      10       2     166       1       0       1       0       0       0.0000
    1      10       2     167       2       0       0       0       0       0.0000
    1      10       2     168       3       0       1       0       0       0.0000
    1      10       2     169       4       1       0       0       0       0.0000
    1      10       2     170       3       0       1       2       1       0.6127
    1      10       2     171       2       1       0       2       0       1.8467
    1      10       2     172       1       0       1       0       0       0.0000
    1      10       2     173       3       0       0       2       0       0.6279
    1      10       2     174       2       1       0       2       0       0.5300
    1      10       2     175       1       0       1       0       0       0.0000
    1      10       2     176       4       1       0       0       0       0.0000
    1      10       2     177       3       0       0       0       0       0.0000
    1      10       2     178       4       0       0       0       0       0.0000
    1      10       2     179       2       1       0       0       0       0.0000
    1      10       2     180       1       0       1       0       0       0.0000
    1      10       2     181       3       0       1       0       0       0.0000
    1      10       2     182       2       1       0       2       0       0.6374
    1      10       2     183       1       0       1       0       0       0.0000
    1      10       2     184       4       0       0       1       0       0.3826
    1      10       2     185       3       0       0       1       0       0.7407
    1      10       2     186       2       1       0       2       0       0.3050
    1      10       2     187       4       0       0       1       0       0.5022
    1      10       2     188       1       0       1       2       1       1.1293
    1      10       2     189       4       1       0       2       0       0.7741
    1      10       2     190       3       0       0       1       0       0.3810
    1      10       2     191       1       0       1       2       1       0.3012
    1      10       2     192       2       0       0       2       0       1.0895
    1      10       3     193       4       0       1       1       0       0.5926
    1      10       3     194       3       1       0       1       1       0.3173
    1      10       3     195       2       0       0       1       0       0.5501
    1      10       3     196       1       1       0       1       1       0.3213
    1      10       3     197       2       0       1       2       1       0.3871
    1      10       3     198       3       1       0       1       1       0.3525
    1      10       3     199       1       1       0       2       0       0.4356
    1      10       3     200       4       0       1       2       1       0.2529
    1      10       3     201       3       0       0       1       0       0.5305
    1      10       3     202       2       0       1       2       1       0.7024
    1      10       3     203       1       1       0       1       1       0.3334
    1      10       3     204       4       0       1       2       1       0.5114
    1      10       3     205       2       0       1       2       1       1.8132
    1      10       3     206       3       0       0       2       0       0.7635
    1      10       3     207       4       0       0       2       0       0.4380
    1      10       3     208       1       1       0       2       0       0.4910
    1      10       3     209       3       1       0       1       1       0.3603
    1      10       3     210       2       0       1       1       0       0.3037
    1      10       3     211       4       0       0       1       0       0.2873
    1      10       3     212       1       1       0       2       0       0.5346
    1      10       3     213       4       0       1       2       1       0.6656
    1      10       3     214       2       0       1       1       0       0.5186
    1      10       3     215       1       1       0       2       0       0.3833
    1      10       3     216       3       0       0       2       0       0.2873
    1      10       3     217       2       0       0       2       0       0.6451
    1      10       3     218       3       1       0       1       1       0.2945
    1      10       3     219       4       0       0       1       0       0.3033
    1      10       3     220       1       1       0       1       1       0.4606
    1      10       3     221       3       0       0       1       0       1.0918
    1      10       3     222       2       0       0       2       0       0.6483
    1      10       3     223       4       0       0       1       0       0.4876
    1      10       3     224       1       1       0       1       1       0.3449
    1      10       3     225       4       0       0       1       0       0.8620
    1      10       3     226       3       0       1       1       0       0.4536
    1      10       3     227       1       0       0       1       0       0.3832
    1      10       3     228       2       0       0       2       0       0.2692
    1      10       3     229       1       0       0       1       0       0.6219
    1      10       3     230       4       1       0       2       0       0.5210
    1      10       3     231       2       0       1       2       1       0.3814
    1      10       3     232       3       0       1       2       1       0.2700
    1      10       3     233       2       0       1       2       1       0.6058
    1      10       3     234       3       0       1       2       1       1.2029
    1      10       3     235       4       1       0       2       0       0.5650
    1      10       3     236       1       1       0       1       1       0.3108
    1      10       3     237       2       0       0       1       0       0.2860
    1      10       3     238       1       0       0       2       0       0.5464
    1      10       3     239       4       1       0       1       1       0.5161
    1      10       3     240       3       0       1       2       1       0.7606
    1      10       3     241       4       1       0       2       0       0.3309
    1      10       3     242       1       0       0       1       0       0.3498
    1      10       3     243       2       0       0       1       0       0.2921
    1      10       3     244       3       0       1       1       0       0.3141
    1      10       3     245       4       0       0       1       0       0.2914
    1      10       3     246       1       0       0       1       0       0.2695
    1      10       3     247       2       0       0       1       0       0.2942
    1      10       3     248       3       0       1       1       0       0.4341
    1      10       3     249       1       1       0       1       1       0.4794
    1      10       3     250       3       0       1       1       0       0.2577
    1      10       3     251       2       0       0       2       0       0.3039
    1      10       3     252       4       0       0       1       0       0.5276
    1      10       3     253       2       0       1       2       1       0.6302
    1      10       3     254       3       0       1       2       1       0.9004
    1      10       3     255       1       1       0       2       0       0.6059
    1      10       3     256       4       1       0       2       0       0.6731
    1      10       3     257       3       0       0       2       0       1.0320
    1      10       3     258       4       1       0       2       0       0.8862
    1      10       3     259       2       0       0       1       0       0.3756
    1      10       3     260       1       0       0       2       0       0.2458
    1      10       3     261       4       1       0       1       1       0.4004
    1      10       3     262       1       0       1       1       0       0.3638
    1      10       3     263       3       0       0       2       0       0.7540
    1      10       3     264       2       1       0       2       0       0.3044
    1      10       3     265       3       0       1       1       0       0.3390
    1      10       3     266       2       1       0       2       0       0.1010
    1      10       3     267       1       0       1       2       1       0.3488
    1      10       3     268       4       1       0       2       0       0.7439
    1      10       3     269       1       0       0       1       0       0.5178
    1      10       3     270       3       0       0       2       0       0.3991
    1      10       3     271       2       1       0       2       0       0.3595
    1      10       3     272       4       0       0       1       0       0.2783
    1      10       3     273       3       0       0       1       0       0.3411
    1      10       3     274       4       1       0       1       1       0.4680
    1      10       3     275       1       0       1       1       0       0.3586
    1      10       3     276       2       1       0       1       1       0.2662
    1      10       3     277       1       0       0       2       0       0.4057
    1      10       3     278       3       0       0       2       0       0.3045
    1      10       3     279       2       0       0       1       0       0.2570
    1      10       3     280       4       1       0       2       0       0.4351
    1      10       3     281       2       1       0       1       1       0.2371
    1      10       3     282       4       0       0       2       0       0.3682
    1      10       3     283       3       0       1       2       1       0.5342
    1      10       3     284       1       0       0       2       0       0.7086
    1      10       3     285       3       0       1       2       1       0.5779
    1      10       3     286       4       1       0       2       0       0.3397
    1      10       3     287       2       1       0       1       1       0.3419
    1      10       3     288       1       0       0       2       0       0.2735
    1      10       4     289       4       0       0       2       0       0.5298
    1      10       4     290       3       0       1       2       1       0.7279
    1      10       4     291       1       0       0       1       0       0.8907
    1      10       4     292       2       0       0       1       0       0.4550
    1      10       4     293       4       1       0       2       0       1.5230
    1      10       4     294       3       0       1       2       1       0.7247
    1      10       4     295       2       0       0       1       0       0.3711
    1      10       4     296       1       1       0       1       1       0.6129
    1      10       4     297       2       0       0       2       0       0.8371
    1      10       4     298       1       1       0       1       1       0.4667
    1      10       4     299       3       0       1       2       1       0.8007
    1      10       4     300       4       0       0       1       0       0.6870
    1      10       4     301       2       0       0       2       0       0.7515
    1      10       4     302       4       0       0       2       0       1.0206
    1      10       4     303       3       0       0       1       0       0.2974
    1      10       4     304       1       1       0       2       0       0.2913
    1      10       4     305       3       0       0       1       0       0.4447
    1      10       4     306       2       0       1       2       1       0.4117
    1      10       4     307       4       0       0       2       0       0.6736
    1      10       4     308       1       1       0       1       1       0.6348
    1      10       4     309       2       0       0       2       0       0.4027
    1      10       4     310       4       0       0       1       0       0.5123
    1      10       4     311       3       0       1       1       0       0.2401
    1      10       4     312       1       1       0       1       1       0.3404
    1      10       4     313       4       1       0       1       1       1.1616
    1      10       4     314       3       0       1       1       0       0.6229
    1      10       4     315       1       0       0       2       0       0.6602
    1      10       4     316       2       0       1       2       1       0.5978
    1      10       4     317       4       1       0       1       1       0.3183
    1      10       4     318       3       0       1       2       1       0.4662
    1      10       4     319       2       0       1       1       0       0.3778
    1      10       4     320       1       1       0       2       0       0.9380
    1      10       4     321       2       1       0       1       1       0.6540
    1      10       4     322       3       0       1       0       0       0.0000
    1      10       4     323       4       1       0       1       1       0.3391
    1      10       4     324       1       0       0       2       0       0.3869
    1      10       4     325       4       1       0       1       1       1.4090
    1      10       4     326       1       0       1       0       0       0.0000
    1      10       4     327       3       0       0       1       0       0.3266
    1      10       4     328       2       1       0       1       1       0.4355
    1      10       4     329       3       0       0       1       0       0.3925
    1      10       4     330       1       0       1       1       0       0.4036
    1      10       4     331       2       0       0       2       0       0.3535
    1      10       4     332       4       1       0       1       1       0.3074
    1      10       4     333       2       0       0       2       0       0.4420
    1      10       4     334       3       0       1       1       0       0.3239
    1      10       4     335       4       1       0       1       1       0.3062
    1      10       4     336       1       0       0       2       0       0.4259
    1      10       4     337       2       0       0       1       0       0.3135
    1      10       4     338       3       0       1       2       1       0.2646
    1      10       4     339       4       1       0       2       0       0.4049
    1      10       4     340       1       0       0       1       0       0.3406
    1      10       4     341       4       1       0       2       0       0.4441
    1      10       4     342       1       0       0       2       0       0.3563
    1      10       4     343       3       0       0       1       0       0.3023
    1      10       4     344       2       0       0       2       0       0.7092
    1      10       4     345       1       0       0       1       0       0.3262
    1      10       4     346       4       1       0       1       1       0.4186
    1      10       4     347       3       0       1       1       0       0.6514
    1      10       4     348       2       0       0       2       0       0.3260
    1      10       4     349       3       0       1       2       1       0.2486
    1      10       4     350       4       1       0       2       0       0.4090
    1      10       4     351       2       1       0       1       1       0.2671
    1      10       4     352       1       0       1       1       0       0.2495
    1      10       4     353       3       0       0       2       0       0.4395
    1      10       4     354       2       1       0       1       1       1.5758
    1      10       4     355       1       0       1       0       0       0.0000
    1      10       4     356       4       0       1       2       1       0.2372
    1      10       4     357       3       0       0       2       0       0.4772
    1      10       4     358       2       1       0       1       1       0.6725
    1      10       4     359       1       0       1       2       1       0.6225
    1      10       4     360       4       0       0       1       0       0.9938
    1      10       4     361       1       0       0       2       0       0.3217
    1      10       4     362       4       0       0       1       0       0.4583
    1      10       4     363       2       1       0       2       0       0.5625
    1      10       4     364       3       1       0       2       0       0.2744
    1      10       4     365       4       0       1       1       0       0.3506
    1      10       4     366       2       1       0       2       0       0.3923
    1      10       4     367       1       0       0       1       0       0.3074
    1      10       4     368       3       1       0       2       0       0.4043
    1      10       4     369       4       0       1       2       1       0.5547
    1      10       4     370       2       1       0       2       0       0.4759
    1      10       4     371       1       0       1       1       0       0.2384
    1      10       4     372       3       1       0       2       0       0.5348
    1      10       4     373       4       0       0       1       0       0.2723
    1      10       4     374       3       0       0       2       0       0.3508
    1      10       4     375       2       1       0       1       1       0.2358
    1      10       4     376       1       0       1       1       0       0.2808
    1      10       4     377       4       0       1       2       1       0.4678
    1      10       4     378       3       1       0       2       0       0.7183
    1      10       4     379       2       1       0       1       1       0.2438
    1      10       4     380       1       0       1       2       1       0.2566
    1      10       4     381       4       0       0       2       0       0.5600
    1      10       4     382       1       0       0       1       0       0.2458
    1      10       4     383       2       1       0       2       0       0.6031
    1      10       4     384       3       0       0       1       0       0.4724
    1      11       1       1       2       0       1       1       0       1.2474
    1      11       1       2       3       0       0       2       0       0.7728
    1      11       1       3       1       1       0       1       1       1.0351
    1      11       1       4       4       0       0       1       0       1.8763
    1      11       1       5       3       0       0       2       0       1.5880
    1      11       1       6       1       1       0       1       1       0.6580
    1      11       1       7       4       0       1       1       0       1.2498
    1      11       1       8       2       0       0       2       0       1.4934
    1      11       1       9       4       0       0       2       0       0.8279
    1      11       1      10       2       0       0       1       0       0.0992
    1      11       1      11       1       1       0       2       0       0.7648
    1      11       1      12       3       0       0       2       0       1.2656
    1      11       1      13       1       1       0       1       1       1.4058
    1      11       1      14       2       0       1       2       1       1.3695
    1      11       1      15       4       0       0       2       0       1.0823
    1      11       1      16       3       1       0       1       1       1.5999
    1      11       1      17       1       1       0       0       0       0.0000
    1      11       1      18       2       0       1       2       1       0.6526
    1      11       1      19       3       1       0       1       1       0.3284
    1      11       1      20       4       0       1       0       0       0.0000
    1      11       1      21       1       1       0       2       0       0.4125
    1      11       1      22       2       0       1       1       0       0.3915
    1      11       1      23       4       0       1       2       1       0.7285
    1      11       1      24       3       0       0       1       0       0.2990
    1      11       1      25       2       0       0       2       0       0.3568
    1      11       1      26       3       1       0       2       0       1.3729
    1      11       1      27       1       1       0       2       0       0.8732
    1      11       1      28       4       0       0       1       0       0.3371
    1      11       1      29       2       0       1       1       0       0.3807
    1      11       1      30       4       0       0       2       0       0.5836
    1      11       1      31       1       1       0       1       1       0.3286
    1      11       1      32       3       0       0       2       0       0.4707
    1      11       1      33       2       0       0       1       0       0.2907
    1      11       1      34       4       1       0       1       1       0.4492
    1      11       1      35       3       0       0       1       0       0.2481
    1      11       1      36       1       0       0       2       0       0.3495
    1      11       1      37       2       0       0       0       0       0.0000
    1      11       1      38       3       0       0       2       0       0.4469
    1      11       1      39       4       1       0       1       1       0.1796
    1      11       1      40       1       1       0       2       0       0.3326
    1      11       1      41       2       0       1       1       0       0.4065
    1      11       1      42       4       1       0       2       0       0.4256
    1      11       1      43       1       0       0       1       0       0.2954
    1      11       1      44       3       0       1       0       0       0.0000
    1      11       1      45       2       0       1       0       0       0.0000
    1      11       1      46       1       0       0       1       0       0.4337
    1      11       1      47       3       0       0       1       0       0.4140
    1      11       1      48       4       1       0       1       1       0.2072
    1      11       1      49       1       1       0       1       1       0.4077
    1      11       1      50       4       1       0       1       1       1.8837
    1      11       1      51       3       0       1       0       0       0.0000
    1      11       1      52       2       0       1       2       1       0.5646
    1      11       1      53       1       0       0       1       0       1.5115
    1      11       1      54       4       0       0       2       0       0.3695
    1      11       1      55       3       0       0       1       0       0.5286
    1      11       1      56       2       0       1       2       1       0.3064
    1      11       1      57       4       0       0       1       0       0.9111
    1      11       1      58       2       0       1       1       0       0.3643
    1      11       1      59       3       0       0       1       0       0.7131
    1      11       1      60       1       0       0       1       0       0.2891
    1      11       1      61       3       0       1       1       0       0.2246
    1      11       1      62       2       0       1       0       0       0.0000
    1      11       1      63       4       1       0       1       1       0.9972
    1      11       1      64       1       1       0       2       0       0.4131
    1      11       1      65       4       1       0       2       0       0.4077
    1      11       1      66       3       0       1       2       1       1.0373
    1      11       1      67       2       1       0       2       0       1.1882
    1      11       1      68       1       0       0       1       0       1.2043
    1      11       1      69       3       0       0       2       0       0.5166
    1      11       1      70       1       0       0       2       0       0.5274
    1      11       1      71       4       1       0       2       0       1.4472
    1      11       1      72       2       1       0       0       0       0.0000
    1      11       1      73       4       1       0       2       0       0.3391
    1      11       1      74       1       0       1       2       1       0.0977
    1      11       1      75       2       0       0       2       0       0.2641
    1      11       1      76       3       0       1       2       1       1.8499
    1      11       1      77       1       0       1       2       1       0.8296
    1      11       1      78       3       0       1       2       1       0.4545
    1      11       1      79       4       1       0       0       0       0.0000
    1      11       1      80       2       0       0       2       0       0.4496
    1      11       1      81       4       1       0       2       0       0.4976
    1      11       1      82       2       1       0       2       0       1.1944
    1      11       1      83       1       0       1       0       0       0.0000
    1      11       1      84       3       0       1       2       1       0.7227
    1      11       1      85       1       0       1       0       0       0.0000
    1      11       1      86       3       0       1       2       1       0.4971
    1      11       1      87       4       1       0       2       0       0.4062
    1      11       1      88       2       0       0       2       0       0.4592
    1      11       1      89       3       0       0       2       0       1.3589
    1      11       1      90       4       1       0       0       0       0.0000
    1      11       1      91       2       1       0       2       0       0.5722
    1      11       1      92       1       0       0       2       0       0.2932
    1      11       1      93       4       1       0       2       0       1.7974
    1      11       1      94       3       0       0       2       0       1.2627
    1      11       1      95       2       0       0       1       0       0.5185
    1      11       1      96       1       0       0       0       0       0.0000
    1      11       2      97       3       1       0       2       0       0.7208
    1      11       2      98       4       0       1       2       1       0.3813
    1      11       2      99       1       0       1       2       1       0.2190
    1      11       2     100       2       0       0       0       0       0.0000
    1      11       2     101       3       1       0       0       0       0.0000
    1      11       2     102       4       0       0       2       0       0.5193
    1      11       2     103       2       0       0       1       0       1.6587
    1      11       2     104       1       0       0       0       0       0.0000
    1      11       2     105       3       1       0       0       0       0.0000
    1      11       2     106       1       0       0       2       0       0.5682
    1      11       2     107       4       0       0       1       0       0.4579
    1      11       2     108       2       0       0       1       0       0.2304
    1      11       2     109       1       0       1       1       0       0.4987
    1      11       2     110       3       1       0       1       1       0.3986
    1      11       2     111       2       1       0       0       0       0.0000
    1      11       2     112       4       0       1       0       0       0.0000
    1      11       2     113       1       0       1       0       0       0.0000
    1      11       2     114       2       1       0       0       0       0.0000
    1      11       2     115       3       1       0       2       0       1.1983
    1      11       2     116       4       0       1       2       1       0.2866
    1      11       2     117       1       0       0       2       0       0.5553
    1      11       2     118       4       0       1       2       1       0.3726
    1      11       2     119       2       0       0       0       0       0.0000
    1      11       2     120       3       1       0       2       0       0.4650
    1      11       2     121       1       0       1       2       1       0.8449
    1      11       2     122       2       1       0       2       0       0.4168
    1      11       2     123       4       0       0       1       0       0.9418
    1      11       2     124       3       1       0       2       0       1.2125
    1      11       2     125       2       1       0       2       0       0.3676
    1      11       2     126       4       0       1       2       1       0.5228
    1      11       2     127       3       1       0       1       1       0.4803
    1      11       2     128       1       0       0       1       0       0.3546
    1      11       2     129       3       0       0       1       0       1.4311
    1      11       2     130       2       0       0       1       0       0.3044
    1      11       2     131       4       0       1       2       1       0.2867
    1      11       2     132       1       1       0       2       0       0.3852
    1      11       2     133       2       0       1       0       0       0.0000
    1      11       2     134       4       0       0       1       0       0.5868
    1      11       2     135       1       1       0       1       1       0.5531
    1      11       2     136       3       1       0       1       1       0.4805
    1      11       2     137       1       1       0       1       1       1.0379
    1      11       2     138       4       0       0       0       0       0.0000
    1      11       2     139       2       0       0       1       0       0.3415
    1      11       2     140       3       1       0       2       0       0.4841
    1      11       2     141       4       0       0       1       0       1.2054
    1      11       2     142       3       1       0       0       0       0.0000
    1      11       2     143       1       1       0       2       0       0.3179
    1      11       2     144       2       0       1       1       0       0.3846
    1      11       2     145       4       0       0       0       0       0.0000
    1      11       2     146       1       1       0       1       1       0.9350
    1      11       2     147       3       1       0       2       0       0.3793
    1      11       2     148       2       0       0       2       0       0.2554
    1      11       2     149       1       0       0       1       0       1.9169
    1      11       2     150       3       1       0       2       0       0.7402
    1      11       2     151       4       0       0       1       0       0.7346
    1      11       2     152       2       0       1       2       1       0.5188
    1      11       2     153       3       1       0       2       0       0.4649
    1      11       2     154       2       0       0       2       0       0.4247
    1      11       2     155       1       0       0       2       0       0.3044
    1      11       2     156       4       0       1       0       0       0.0000
    1      11       2     157       3       0       0       2       0       0.5430
    1      11       2     158       1       1       0       2       0       0.8653
    1      11       2     159       2       0       0       2       0       0.3216
    1      11       2     160       4       0       1       2       1       0.3224
    1      11       2     161       2       0       1       2       1       0.2529
    1      11       2     162       4       1       0       2       0       0.6922
    1      11       2     163       1       1       0       0       0       0.0000
    1      11       2     164       3       0       0       2       0       0.4244
    1      11       2     165       1       1       0       2       0       0.3664
    1      11       2     166       2       0       1       0       0       0.0000
    1      11       2     167       4       1       0       2       0       0.5711
    1      11       2     168       3       0       1       2       1       0.4143
    1      11       2     169       2       0       1       1       0       1.3533
    1      11       2     170       4       0       0       0       0       0.0000
    1      11       2     171       3       0       0       0       0       0.0000
    1      11       2     172       1       1       0       2       0       0.5604
    1      11       2     173       2       0       1       1       0       0.4452
    1      11       2     174       3       0       1       2       1       1.4673
    1      11       2     175       4       0       0       1       0       1.8356
    1      11       2     176       1       0       0       2       0       0.3482
    1      11       2     177       3       0       1       1       0       0.2071
    1      11       2     178       4       0       0       1       0       0.3537
    1      11       2     179       1       0       0       2       0       0.5045
    1      11       2     180       2       0       1       2       1       0.4979
    1      11       2     181       3       0       0       2       0       0.4229
    1      11       2     182       2       0       1       2       1       0.3765
    1      11       2     183       4       1       0       1       1       0.3593
    1      11       2     184       1       1       0       1       1       0.2810
    1      11       2     185       2       0       1       1       0       0.2537
    1      11       2     186       1       1       0       1       1       0.4123
    1      11       2     187       4       0       0       2       0       1.4523
    1      11       2     188       3       0       0       0       0       0.0000
    1      11       2     189       2       0       1       1       0       0.5863
    1      11       2     190       3       0       0       1       0       0.6263
    1      11       2     191       1       0       0       0       0       0.0000
    1      11       2     192       4       0       0       1       0       0.4176
    1      11       3     193       1       0       0       1       0       1.3208
    1      11       3     194       2       1       0       2       0       1.6221
    1      11       3     195       4       0       1       1       0       1.3137
    1      11       3     196       3       0       0       2       0       1.6356
    1      11       3     197       1       0       0       2       0       1.6366
    1      11       3     198       4       0       1       1       0       1.5548
    1      11       3     199       3       0       0       0       0       0.0000
    1      11       3     200       2       1       0       1       1       0.4261
    1      11       3     201       4       0       1       2       1       0.4596
    1      11       3     202       1       0       0       0       0       0.0000
    1      11       3     203       3       1       0       2       0       0.7270
    1      11       3     204       2       0       0       1       0       0.4079
    1      11       3     205       1       0       1       2       1       0.4624
    1      11       3     206       4       0       1       1       0       0.3265
    1      11       3     207       3       1       0       2       0       1.7737
    1      11       3     208       2       1       0       1       1       1.2881
    1      11       3     209       3       1       0       1       1       0.7451
    1      11       3     210       1       0       1       1       0       1.2840
    1      11       3     211       2       1       0       0       0       0.0000
    1      11       3     212       4       0       1       1       0       0.4615
    1      11       3     213       3       0       0       1       0       0.4364
    1      11       3     214       1       0       1       2       1       0.5691
    1      11       3     215       4       0       1       1       0       0.6521
    1      11       3     216       2       1       0       1       1       0.3390
    1      11       3     217       1       0       0       2       0       0.4973
    1      11       3     218       3       1       0       2       0       0.6479
    1      11       3     219       2       1       0       1       1       0.4615
    1      11       3     220       4       0       1       2       1       1.3362
    1      11       3     221       3       0       0       2       0       0.9381
    1      11       3     222       2       1       0       1       1       0.5936
    1      11       3     223       4       0       0       1       0       0.3703
    1      11       3     224       1       0       1       1       0       1.2630
    1      11       3     225       2       0       0       0       0       0.0000
    1      11       3     226       4       1       0       1       1       0.3728
    1      11       3     227       3       0       1       1       0       0.9528
    1      11       3     228       1       0       1       2       1       0.3719
    1      11       3     229       4       1       0       0       0       0.0000
    1      11       3     230       1       0       1       2       1       0.2224
    1      11       3     231       3       0       0       1       0       1.7404
    1      11       3     232       2       1       0       1       1       1.8090
    1      11       3     233       3       0       1       2       1       0.3249
    1      11       3     234       1       0       1       1       0       0.2506
    1      11       3     235       2       1       0       1       1       0.4251
    1      11       3     236       4       0       0       1       0       0.6351
    1      11       3     237       2       0       0       1       0       0.3757
    1      11       3     238       1       0       1       1       0       0.3550
    1      11       3     239       4       0       0       1       0       0.0820
    1      11       3     240       3       0       0       1       0       0.2825
    1      11       3     241       1       0       1       2       1       0.5954
    1      11       3     242       3       0       1       1       0       0.5537
    1      11       3     243       2       0       0       0       0       0.0000
    1      11       3     244       4       0       0       1       0       0.3899
    1      11       3     245       1       0       1       1       0       0.3261
    1      11       3     246       3       0       0       1       0       0.3322
    1      11       3     247       4       1       0       1       1       0.2840
    1      11       3     248       2       1       0       0       0       0.0000
    1      11       3     249       4       0       0       2       0       0.4957
    1      11       3     250       3       0       1       2       1       0.3997
    1      11       3     251       1       0       1       1       0       0.3722
    1      11       3     252       2       1       0       1       1       1.7033
    1      11       3     253       4       1       0       0       0       0.0000
    1      11       3     254       3       0       0       2       0       0.4207
    1      11       3     255       1       0       1       0       0       0.0000
    1      11       3     256       2       1       0       2       0       1.0604
    1      11       3     257       3       0       1       2       1       0.5126
    1      11       3     258       1       0       0       0       0       0.0000
    1      11       3     259       2       0       0       2       0       0.5869
    1      11       3     260       4       0       0       2       0       0.4839
    1      11       3     261       3       0       1       2       1       0.3364
    1      11       3     262       2       0       1       0       0       0.0000
    1      11       3     263       1       0       0       2       0       1.5518
    1      11       3     264       4       1       0       0       0       0.0000
    1      11       3     265       3       0       1       2       1       0.4484
    1      11       3     266       2       0       1       0       0       0.0000
    1      11       3     267       1       0       0       1       0       0.1553
    1      11       3     268       4       0       0       0       0       0.0000
    1      11       3     269       3       0       1       2       1       0.3946
    1      11       3     270       1       0       0       2       0       0.3630
    1      11       3     271       2       0       1       1       0       0.0132
    1      11       3     272       4       1       0       2       0       0.5287
    1      11       3     273       3       0       1       0       0       0.0000
    1      11       3     274       4       1       0       2       0       0.4384
    1      11       3     275       2       0       0       2       0       0.8468
    1      11       3     276       1       0       0       0       0       0.0000
    1      11       3     277       3       0       1       2       1       0.8443
    1      11       3     278       1       1       0       0       0       0.0000
    1      11       3     279       4       0       0       2       0       1.7671
    1      11       3     280       2       0       0       2       0       0.4033
    1      11       3     281       1       1       0       1       1       0.4298
    1      11       3     282       4       1       0       2       0       0.0371
    1      11       3     283       3       0       1       2       1       0.4230
    1      11       3     284       2       0       0       0       0       0.0000
    1      11       3     285       1       1       0       2       0       0.3976
    1      11       3     286       3       0       1       0       0       0.0000
    1      11       3     287       2       0       0       0       0       0.0000
    1      11       3     288       4       1       0       2       0       0.3626
    1      11       4     289       3       1       0       2       0       0.5375
    1      11       4     290       2       0       1       2       1       1.5586
    1      11       4     291       1       0       0       2       0       0.8835
    1      11       4     292       4       0       1       1       0       0.3760
    1      11       4     293       2       0       0       0       0       0.0000
    1      11       4     294       3       0       0       1       0       0.5477
    1      11       4     295       1       1       0       1       1       1.1375
    1      11       4     296       4       0       1       2       1       0.7164
    1      11       4     297       1       0       0       1       0       0.3658
    1      11       4     298       4       0       1       0       0       0.0000
    1      11       4     299       2       0       0       1       0       0.6588
    1      11       4     300       3       1       0       0       0       0.0000
    1      11       4     301       4       0       1       2       1       1.8045
    1      11       4     302       1       0       0       2       0       1.2779
    1      11       4     303       2       0       0       2       0       0.8124
    1      11       4     304       3       1       0       0       0       0.0000
    1      11       4     305       4       0       1       1       0       0.6132
    1      11       4     306       3       1       0       0       0       0.0000
    1      11       4     307       2       0       1       2       1       0.9913
    1      11       4     308       1       0       0       0       0       0.0000
    1      11       4     309       4       0       1       0       0       0.0000
    1      11       4     310       2       0       0       0       0       0.0000
    1      11       4     311       1       0       0       1       0       1.5585
    1      11       4     312       3       0       0       1       0       1.7186
    1      11       4     313       1       1       0       0       0       0.0000
    1      11       4     314       4       0       1       2       1       0.6795
    1      11       4     315       2       0       0       1       0       0.7590
    1      11       4     316       3       0       0       2       0       0.5378
    1      11       4     317       2       0       1       0       0       0.0000
    1      11       4     318       4       0       1       0       0       0.0000
    1      11       4     319       1       1       0       1       1       0.7784
    1      11       4     320       3       1       0       0       0       0.0000
    1      11       4     321       4       0       1       1       0       0.4924
    1      11       4     322       2       1       0       2       0       1.2761
    1      11       4     323       1       0       1       1       0       0.2936
    1      11       4     324       3       1       0       2       0       0.5384
    1      11       4     325       4       0       0       0       0       0.0000
    1      11       4     326       1       0       0       1       0       0.2835
    1      11       4     327       3       1       0       2       0       0.3939
    1      11       4     328       2       1       0       1       1       0.3637
    1      11       4     329       4       0       0       1       0       0.2709
    1      11       4     330       1       0       0       2       0       0.6564
    1      11       4     331       2       1       0       1       1       0.6205
    1      11       4     332       3       0       0       0       0       0.0000
    1      11       4     333       2       1       0       0       0       0.0000
    1      11       4     334       4       0       0       0       0       0.0000
    1      11       4     335       3       1       0       0       0       0.0000
    1      11       4     336       1       0       1       2       1       0.7530
    1      11       4     337       2       1       0       2       0       0.4858
    1      11       4     338       4       0       1       0       0       0.0000
    1      11       4     339       3       1       0       1       1       0.4124
    1      11       4     340       1       0       1       0       0       0.0000
    1      11       4     341       4       0       1       2       1       0.5244
    1      11       4     342       2       1       0       2       0       0.6287
    1      11       4     343       3       0       0       2       0       0.7515
    1      11       4     344       1       0       0       1       0       1.7342
    1      11       4     345       2       1       0       2       0       0.8237
    1      11       4     346       3       0       0       1       0       0.8719
    1      11       4     347       4       0       1       2       1       0.5167
    1      11       4     348       1       0       1       2       1       0.6014
    1      11       4     349       2       1       0       1       1       0.8780
    1      11       4     350       1       0       1       2       1       0.6632
    1      11       4     351       3       0       0       0       0       0.0000
    1      11       4     352       4       0       0       2       0       0.7079
    1      11       4     353       1       0       1       2       1       1.2475
    1      11       4     354       3       0       1       0       0       0.0000
    1      11       4     355       2       0       0       1       0       0.3622
    1      11       4     356       4       1       0       2       0       0.7334
    1      11       4     357       1       0       1       2       1       0.4316
    1      11       4     358       3       0       1       2       1       0.3935
    1      11       4     359       4       1       0       0       0       0.0000
    1      11       4     360       2       0       0       2       0       0.7478
    1      11       4     361       3       0       1       0       0       0.0000
    1      11       4     362       2       1       0       2       0       1.0507
    1      11       4     363       4       0       0       0       0       0.0000
    1      11       4     364       1       0       1       0       0       0.0000
    1      11       4     365       4       1       0       2       0       0.5339
    1      11       4     366       3       0       0       0       0       0.0000
    1      11       4     367       1       0       1       0       0       0.0000
    1      11       4     368       2       1       0       0       0       0.0000
    1      11       4     369       3       0       1       2       1       0.9360
    1      11       4     370       4       1       0       2       0       0.4010
    1      11       4     371       1       0       0       2       0       0.5535
    1      11       4     372       2       1       0       1       1       1.0616
    1      11       4     373       4       0       0       2       0       1.7881
    1      11       4     374       2       0       0       1       0       1.0489
    1      11       4     375       1       0       1       0       0       0.0000
    1      11       4     376       3       0       1       2       1       0.2729
    1      11       4     377       2       0       0       2       0       0.5624
    1      11       4     378       4       0       0       2       0       0.9511
    1      11       4     379       1       0       1       0       0       0.0000
    1      11       4     380       3       0       1       2       1       0.6012
    1      11       4     381       1       0       1       0       0       0.0000
    1      11       4     382       2       1       0       2       0       1.3126
    1      11       4     383       3       0       1       2       1       0.7709
    1      11       4     384       4       0       0       2       0       0.5545
    1      12       1       1       3       0       0       2       0       0.8340
    1      12       1       2       4       1       0       1       1       1.0692
    1      12       1       3       1       0       1       2       1       0.7699
    1      12       1       4       2       0       0       2       0       0.6677
    1      12       1       5       1       0       1       1       0       0.6815
    1      12       1       6       4       1       0       2       0       1.3211
    1      12       1       7       3       0       1       1       0       1.0893
    1      12       1       8       2       0       0       1       0       0.8935
    1      12       1       9       1       0       1       2       1       1.2285
    1      12       1      10       3       0       1       1       0       0.8773
    1      12       1      11       4       0       0       2       0       1.2156
    1      12       1      12       2       0       0       2       0       0.6950
    1      12       1      13       3       0       1       2       1       1.5618
    1      12       1      14       1       0       0       1       0       0.9200
    1      12       1      15       4       0       0       1       0       1.1828
    1      12       1      16       2       1       0       1       1       1.1188
    1      12       1      17       4       1       0       2       0       1.1678
    1      12       1      18       3       0       1       2       1       1.1240
    1      12       1      19       1       0       1       2       1       1.1563
    1      12       1      20       2       0       0       1       0       1.1253
    1      12       1      21       4       0       0       2       0       0.9223
    1      12       1      22       1       0       1       2       1       1.5489
    1      12       1      23       2       0       0       2       0       0.8937
    1      12       1      24       3       0       0       2       0       1.4265
    1      12       1      25       2       1       0       1       1       1.1808
    1      12       1      26       1       0       1       2       1       1.0262
    1      12       1      27       4       0       0       2       0       0.9672
    1      12       1      28       3       0       1       2       1       1.6071
    1      12       1      29       4       0       0       1       0       1.1848
    1      12       1      30       2       1       0       2       0       1.0474
    1      12       1      31       1       0       0       2       0       0.9242
    1      12       1      32       3       0       1       2       1       0.6573
    1      12       1      33       1       1       0       2       0       1.0301
    1      12       1      34       4       1       0       2       0       0.9938
    1      12       1      35       2       0       1       2       1       1.0168
    1      12       1      36       3       0       1       1       0       0.7769
    1      12       1      37       1       0       0       1       0       1.0980
    1      12       1      38       2       0       0       2       0       1.1323
    1      12       1      39       3       0       1       2       1       1.7573
    1      12       1      40       4       1       0       1       1       0.9288
    1      12       1      41       3       0       1       2       1       1.3053
    1      12       1      42       2       0       0       1       0       1.1943
    1      12       1      43       1       1       0       1       1       0.7098
    1      12       1      44       4       0       0       2       0       1.1660
    1      12       1      45       1       1       0       2       0       1.2009
    1      12       1      46       3       0       1       2       1       0.6981
    1      12       1      47       4       0       0       1       0       1.3754
    1      12       1      48       2       0       0       1       0       1.2696
    1      12       1      49       4       0       0       2       0       1.3670
    1      12       1      50       3       0       1       2       1       1.4453
    1      12       1      51       2       0       1       1       0       1.3360
    1      12       1      52       1       0       0       2       0       0.9092
    1      12       1      53       4       1       0       2       0       1.1863
    1      12       1      54       1       0       0       2       0       0.9696
    1      12       1      55       2       0       1       1       0       1.0761
    1      12       1      56       3       0       1       1       0       1.3402
    1      12       1      57       1       1       0       2       0       1.1351
    1      12       1      58       3       0       1       2       1       1.2067
    1      12       1      59       4       1       0       2       0       0.8456
    1      12       1      60       2       0       1       1       0       1.0604
    1      12       1      61       4       1       0       2       0       1.3263
    1      12       1      62       2       0       0       2       0       1.1364
    1      12       1      63       1       0       0       1       0       0.8093
    1      12       1      64       3       0       1       2       1       0.8819
    1      12       1      65       2       0       1       2       1       0.6109
    1      12       1      66       3       0       0       1       0       0.8740
    1      12       1      67       1       1       0       1       1       0.9699
    1      12       1      68       4       0       0       1       0       0.9662
    1      12       1      69       1       1       0       2       0       0.7463
    1      12       1      70       3       0       0       2       0       1.0623
    1      12       1      71       4       0       1       2       1       0.9512
    1      12       1      72       2       0       1       2       1       1.4052
    1      12       1      73       3       1       0       2       0       1.1482
    1      12       1      74       2       0       1       1       0       0.6652
    1      12       1      75       1       1       0       1       1       0.8135
    1      12       1      76       4       0       0       1       0       0.5755
    1      12       1      77       1       0       0       1       0       0.7821
    1      12       1      78       2       0       1       2       1       1.0691
    1      12       1      79       4       0       0       2       0       1.2448
    1      12       1      80       3       1       0       2       0       1.7293
    1      12       1      81       4       0       1       1       0       1.2008
    1      12       1      82       1       0       0       2       0       0.8547
    1      12       1      83       2       0       1       2       1       0.7532
    1      12       1      84       3       1       0       2       0       0.9872
    1      12       1      85       4       0       1       1       0       1.1279
    1      12       1      86       1       0       0       1       0       0.7311
    1      12       1      87       3       1       0       2       0       1.3789
    1      12       1      88       2       0       1       2       1       1.0540
    1      12       1      89       1       1       0       1       1       0.9571
    1      12       1      90       3       0       0       1       0       0.9173
    1      12       1      91       2       0       1       2       1       0.9594
    1      12       1      92       4       0       1       2       1       1.1997
    1      12       1      93       1       1       0       1       1       0.7580
    1      12       1      94       4       0       0       2       0       1.4322
    1      12       1      95       2       0       1       2       1       0.8596
    1      12       1      96       3       0       0       1       0       1.6213
    1      12       2      97       2       0       1       1       0       0.9696
    1      12       2      98       4       0       0       2       0       1.0681
    1      12       2      99       1       1       0       1       1       0.6676
    1      12       2     100       3       0       0       2       0       0.6744
    1      12       2     101       4       0       0       2       0       0.9874
    1      12       2     102       3       0       0       2       0       0.9737
    1      12       2     103       1       1       0       1       1       0.7752
    1      12       2     104       2       0       0       1       0       0.8528
    1      12       2     105       4       1       0       1       1       0.6497
    1      12       2     106       3       0       1       1       0       0.7250
    1      12       2     107       2       0       1       2       1       0.6405
    1      12       2     108       1       1       0       1       1       0.7823
    1      12       2     109       3       0       0       2       0       1.0844
    1      12       2     110       2       0       1       2       1       0.7791
    1      12       2     111       4       0       0       2       0       1.4445
    1      12       2     112       1       1       0       1       1       0.6646
    1      12       2     113       2       0       1       2       1       0.8006
    1      12       2     114       1       1       0       1       1       0.6955
    1      12       2     115       4       1       0       1       1       1.0009
    1      12       2     116       3       0       0       2       0       0.8594
    1      12       2     117       2       0       0       2       0       1.0686
    1      12       2     118       1       1       0       1       1       0.6785
    1      12       2     119       3       0       1       1       0       0.8030
    1      12       2     120       4       1       0       1       1       0.8577
    1      12       2     121       1       1       0       1       1       0.8030
    1      12       2     122       2       0       0       1       0       0.7841
    1      12       2     123       4       0       0       1       0       0.8218
    1      12       2     124       3       0       1       2       1       0.8684
    1      12       2     125       4       1       0       2       0       1.0299
    1      12       2     126       2       0       1       2       1       0.9854
    1      12       2     127       3       0       1       1       0       1.0828
    1      12       2     128       1       1       0       1       1       0.6621
    1      12       2     129       4       0       1       1       0       0.9684
    1      12       2     130       1       1       0       1       1       0.6718
    1      12       2     131       3       1       0       2       0       0.7471
    1      12       2     132       2       0       1       2       1       0.7925
    1      12       2     133       3       0       0       2       0       1.3339
    1      12       2     134       1       1       0       1       1       0.7727
    1      12       2     135       4       0       1       2       1       0.8565
    1      12       2     136       2       0       1       2       1       1.2863
    1      12       2     137       3       1       0       1       1       0.7732
    1      12       2     138       1       0       0       1       0       0.6948
    1      12       2     139       2       0       1       1       0       0.7333
    1      12       2     140       4       0       1       1       0       1.1807
    1      12       2     141       3       0       0       1       0       0.7923
    1      12       2     142       4       0       1       2       1       0.5582
    1      12       2     143       2       0       0       2       0       0.5663
    1      12       2     144       1       1       0       2       0       0.6958
    1      12       2     145       2       0       0       1       0       0.9597
    1      12       2     146       3       1       0       2       0       1.1151
    1      12       2     147       1       0       0       1       0       0.6968
    1      12       2     148       4       0       1       2       1       0.9160
    1      12       2     149       1       0       0       2       0       1.0085
    1      12       2     150       2       0       0       2       0       0.7465
    1      12       2     151       3       1       0       1       1       0.6983
    1      12       2     152       4       0       1       2       1       0.6849
    1      12       2     153       1       0       0       1       0       0.6955
    1      12       2     154       3       0       0       1       0       0.7979
    1      12       2     155       2       0       1       1       0       1.0629
    1      12       2     156       4       0       1       2       1       0.9811
    1      12       2     157       2       0       0       2       0       0.9043
    1      12       2     158       3       1       0       1       1       0.6060
    1      12       2     159       1       1       0       2       0       0.7706
    1      12       2     160       4       0       1       1       0       0.8425
    1      12       2     161       2       0       0       2       0       0.8113
    1      12       2     162       1       0       1       1       0       0.7897
    1      12       2     163       3       0       0       1       0       0.5819
    1      12       2     164       4       0       1       2       1       0.9598
    1      12       2     165       1       0       0       2       0       0.8039
    1      12       2     166       2       1       0       2       0       0.8432
    1      12       2     167       3       0       0       1       0       1.1010
    1      12       2     168       4       0       1       2       1       0.9314
    1      12       2     169       1       0       1       1       0       0.5479
    1      12       2     170       3       1       0       2       0       0.6899
    1      12       2     171       2       1       0       1       1       0.5698
    1      12       2     172       4       0       0       2       0       1.0893
    1      12       2     173       2       1       0       1       1       0.8192
    1      12       2     174       1       0       0       2       0       0.7069
    1      12       2     175       4       0       1       2       1       0.9801
    1      12       2     176       3       0       0       1       0       0.8361
    1      12       2     177       1       0       0       1       0       1.0993
    1      12       2     178       3       1       0       2       0       1.4153
    1      12       2     179       2       1       0       1       1       0.8258
    1      12       2     180       4       0       1       2       1       0.7786
    1      12       2     181       1       0       1       2       1       0.7354
    1      12       2     182       4       0       1       1       0       1.0053
    1      12       2     183       2       1       0       1       1       0.8673
    1      12       2     184       3       0       0       1       0       0.8219
    1      12       2     185       1       0       0       2       0       1.0425
    1      12       2     186       4       0       1       1       0       0.8298
    1      12       2     187       3       1       0       2       0       1.1527
    1      12       2     188       2       0       0       2       0       0.9545
    1      12       2     189       4       0       0       2       0       0.7377
    1      12       2     190       1       0       0       1       0       0.5000
    1      12       2     191       2       1       0       1       1       0.7921
    1      12       2     192       3       0       0       1       0       0.5579
    1      12       3     193       4       1       0       2       0       0.9153
    1      12       3     194       2       0       1       2       1       0.7987
    1      12       3     195       1       0       0       1       0       1.0621
    1      12       3     196       3       0       0       1       0       0.8605
    1      12       3     197       2       0       1       2       1       0.7343
    1      12       3     198       3       0       1       2       1       0.8609
    1      12       3     199       4       1       0       2       0       0.9517
    1      12       3     200       1       1       0       1       1       0.8422
    1      12       3     201       3       0       0       2       0       0.9066
    1      12       3     202       1       1       0       1       1       1.0895
    1      12       3     203       2       0       1       2       1       0.7337
    1      12       3     204       4       1       0       2       0       0.8390
    1      12       3     205       3       0       1       1       0       0.9732
    1      12       3     206       4       1       0       1       1       1.0712
    1      12       3     207       2       0       1       2       1       0.6804
    1      12       3     208       1       0       0       1       0       0.6013
    1      12       3     209       2       0       1       2       1       0.7911
    1      12       3     210       1       1       0       1       1       0.7260
    1      12       3     211       4       1       0       2       0       1.1192
    1      12       3     212       3       0       1       2       1       0.5383
    1      12       3     213       1       0       0       1       0       0.6429
    1      12       3     214       2       0       1       2       1       0.7015
    1      12       3     215       3       0       0       2       0       1.1579
    1      12       3     216       4       0       0       1       0       0.6386
    1      12       3     217       2       0       0       2       0       0.8262
    1      12       3     218       1       1       0       1       1       0.7626
    1      12       3     219       4       1       0       2       0       0.8162
    1      12       3     220       3       0       1       2       1       0.8965
    1      12       3     221       4       1       0       1       1       1.1435
    1      12       3     222       1       0       0       1       0       0.7662
    1      12       3     223       3       0       0       2       0       1.1810
    1      12       3     224       2       0       1       2       1       0.8831
    1      12       3     225       4       1       0       1       1       0.9411
    1      12       3     226       1       0       0       1       0       0.5320
    1      12       3     227       2       1       0       2       0       0.6677
    1      12       3     228       3       0       0       1       0       1.1679
    1      12       3     229       4       0       0       1       0       1.2370
    1      12       3     230       3       0       0       2       0       1.0747
    1      12       3     231       1       0       1       1       0       1.1175
    1      12       3     232       2       1       0       1       1       0.6535
    1      12       3     233       4       1       0       2       0       0.8100
    1      12       3     234       1       0       1       2       1       0.8179
    1      12       3     235       2       1       0       1       1       0.8730
    1      12       3     236       3       0       0       1       0       1.3081
    1      12       3     237       1       0       1       2       1       0.8472
    1      12       3     238       4       1       0       1       1       0.9000
    1      12       3     239       2       1       0       1       1       1.0683
    1      12       3     240       3       0       1       2       1       1.2763
    1      12       3     241       2       1       0       1       1       0.7668
    1      12       3     242       3       0       1       1       0       0.9571
    1      12       3     243       1       0       0       2       0       1.0452
    1      12       3     244       4       0       0       1       0       0.9613
    1      12       3     245       1       0       1       1       0       0.6315
    1      12       3     246       3       0       0       2       0       0.9150
    1      12       3     247       2       1       0       1       1       0.6089
    1      12       3     248       4       0       0       2       0       0.9172
    1      12       3     249       3       0       1       2       1       0.8260
    1      12       3     250       1       0       1       2       1       0.7589
    1      12       3     251       2       1       0       1       1       0.7691
    1      12       3     252       4       0       0       1       0       0.9138
    1      12       3     253       1       0       0       2       0       0.7158
    1      12       3     254       2       1       0       1       1       0.6653
    1      12       3     255       3       0       0       2       0       0.7493
    1      12       3     256       4       0       0       2       0       0.6083
    1      12       3     257       3       1       0       1       1       0.7609
    1      12       3     258       2       1       0       1       1       0.7445
    1      12       3     259       1       0       0       1       0       0.6660
    1      12       3     260       4       0       1       1       0       0.9769
    1      12       3     261       2       1       0       2       0       0.7395
    1      12       3     262       3       1       0       1       1       0.7811
    1      12       3     263       4       0       1       2       1       0.7516
    1      12       3     264       1       0       1       2       1       0.8914
    1      12       3     265       2       1       0       1       1       1.1041
    1      12       3     266       1       0       0       2       0       0.8091
    1      12       3     267       3       1       0       1       1       0.6753
    1      12       3     268       4       0       1       2       1       0.6439
    1      12       3     269       3       1       0       1       1       0.8499
    1      12       3     270       2       0       0       1       0       0.6621
    1      12       3     271       1       0       0       1       0       0.7973
    1      12       3     272       4       0       0       2       0       0.9833
    1      12       3     273       2       0       0       2       0       0.6902
    1      12       3     274       1       0       1       2       1       0.6463
    1      12       3     275       4       0       1       1       0       0.7307
    1      12       3     276       3       1       0       1       1       0.7710
    1      12       3     277       1       0       0       2       0       1.6085
    1      12       3     278       2       0       0       1       0       0.8958
    1      12       3     279       3       1       0       1       1       0.8634
    1      12       3     280       4       0       1       2       1       0.9214
    1      12       3     281       1       0       1       1       0       0.7938
    1      12       3     282       2       0       0       2       0       0.6690
    1      12       3     283       3       1       0       1       1       0.8006
    1      12       3     284       4       0       0       2       0       0.8132
    1      12       3     285       2       0       0       1       0       0.6848
    1      12       3     286       4       0       0       1       0       0.6025
    1      12       3     287       1       0       0       2       0       0.6700
    1      12       3     288       3       1       0       1       1       0.6861
    1      12       4     289       1       0       0       1       0       0.6664
    1      12       4     290       3       0       1       1       0       1.3106
    1      12       4     291       4       1       0       1       1       0.6748
    1      12       4     292       2       0       0       1       0       0.5781
    1      12       4     293       3       0       0       2       0       0.8984
    1      12       4     294       4       1       0       1       1       0.9068
    1      12       4     295       1       0       0       2       0       0.5289
    1      12       4     296       2       1       0       1       1       0.6726
    1      12       4     297       4       1       0       1       1       0.5993
    1      12       4     298       2       0       0       1       0       0.6563
    1      12       4     299       1       0       1       2       1       0.8661
    1      12       4     300       3       0       1       1       0       0.5850
    1      12       4     301       4       1       0       1       1       0.7824
    1      12       4     302       3       0       1       2       1       1.2558
    1      12       4     303       2       1       0       1       1       0.5951
    1      12       4     304       1       0       0       2       0       0.8025
    1      12       4     305       2       0       0       1       0       0.7289
    1      12       4     306       3       0       0       2       0       0.7331
    1      12       4     307       1       0       1       1       0       0.7569
    1      12       4     308       4       1       0       1       1       1.2567
    1      12       4     309       3       0       1       2       1       0.7528
    1      12       4     310       1       0       0       2       0       1.1988
    1      12       4     311       4       1       0       1       1       1.0046
    1      12       4     312       2       0       0       1       0       1.1446
    1      12       4     313       1       0       0       1       0       0.7324
    1      12       4     314       3       0       1       2       1       1.1190
    1      12       4     315       4       1       0       2       0       0.9150
    1      12       4     316       2       0       0       1       0       0.6553
    1      12       4     317       1       0       1       2       1       1.6342
    1      12       4     318       2       1       0       1       1       0.7308
    1      12       4     319       3       0       0       2       0       0.9827
    1      12       4     320       4       1       0       2       0       0.6446
    1      12       4     321       2       1       0       1       1       0.6389
    1      12       4     322       3       1       0       1       1       0.9029
    1      12       4     323       1       0       1       2       1       0.7923
    1      12       4     324       4       0       1       1       0       0.6360
    1      12       4     325       1       0       1       2       1       0.7107
    1      12       4     326       2       0       0       1       0       0.6696
    1      12       4     327       4       0       0       1       0       0.7970
    1      12       4     328       3       0       0       1       0       0.8293
    1      12       4     329       2       1       0       2       0       0.8162
    1      12       4     330       1       0       1       2       1       0.5835
    1      12       4     331       3       0       0       2       0       0.9272
    1      12       4     332       4       0       0       2       0       0.9632
    1      12       4     333       1       0       1       2       1       0.6372
    1      12       4     334       3       0       0       1       0       0.7613
    1      12       4     335       2       1       0       1       1       0.6282
    1      12       4     336       4       0       0       1       0       1.5805
    1      12       4     337       2       1       0       1       1       0.7916
    1      12       4     338       1       0       1       2       1       0.7090
    1      12       4     339       3       0       0       2       0       0.9013
    1      12       4     340       4       0       0       1       0       0.7510
    1      12       4     341       2       1       0       1       1       0.5697
    1      12       4     342       1       0       1       2       1       0.7276
    1      12       4     343       3       0       0       2       0       0.5579
    1      12       4     344       4       0       0       2       0       0.6990
    1      12       4     345       3       1       0       2       0       1.3630
    1      12       4     346       1       0       1       2       1       0.6765
    1      12       4     347       4       0       1       2       1       1.5670
    1      12       4     348       2       0       0       1       0       0.7078
    1      12       4     349       1       0       1       2       1       0.8598
    1      12       4     350       4       0       1       2       1       0.8132
    1      12       4     351       2       0       0       2       0       0.8398
    1      12       4     352       3       1       0       1       1       0.9303
    1      12       4     353       1       1       0       2       0       0.6597
    1      12       4     354       4       0       0       2       0       0.5575
    1      12       4     355       2       0       0       1       0       0.6255
    1      12       4     356       3       1       0       1       1       1.0183
    1      12       4     357       2       0       1       2       1       0.9096
    1      12       4     358       1       1       0       1       1       0.9484
    1      12       4     359       3       1       0       1       1       1.3425
    1      12       4     360       4       0       0       1       0       1.1801
    1      12       4     361       3       0       0       1       0       0.9633
    1      12       4     362       1       1       0       2       0       1.8466
    1      12       4     363       4       0       0       2       0       0.9407
    1      12       4     364       2       0       1       2       1       0.7599
    1      12       4     365       1       1       0       1       1       0.6196
    1      12       4     366       2       0       0       2       0       0.7412
    1      12       4     367       4       0       0       1       0       0.8398
    1      12       4     368       3       1       0       2       0       0.8483
    1      12       4     369       4       0       1       2       1       0.9981
    1      12       4     370       2       0       1       1       0       1.0330
    1      12       4     371       1       1       0       1       1       0.6476
    1      12       4     372       3       1       0       1       1       0.9555
    1      12       4     373       2       0       0       2       0       0.7402
    1      12       4     374       1       1       0       1       1       0.6780
    1      12       4     375       3       1       0       2       0       1.0326
    1      12       4     376       4       0       1       1       0       0.9566
    1      12       4     377       2       0       1       1       0       0.7667
    1      12       4     378       4       0       1       1       0       1.2550
    1      12       4     379       1       0       0       1       0       0.7887
    1      12       4     380       3       1       0       1       1       0.6236
    1      12       4     381       4       0       1       2       1       0.7189
    1      12       4     382       3       1       0       1       1       0.8743
    1      12       4     383       2       0       0       2       0       0.8346
    1      12       4     384       1       1       0       2       0       0.5971
    1      13       1       1       2       0       0       2       0       0.7352
    1      13       1       2       1       0       0       2       0       1.2961
    1      13       1       3       4       0       0       2       0       0.9601
    1      13       1       4       3       1       0       2       0       0.6415
    1      13       1       5       2       0       1       1       0       0.9517
    1      13       1       6       4       0       1       1       0       1.1633
    1      13       1       7       3       1       0       2       0       1.4942
    1      13       1       8       1       0       0       1       0       1.1402
    1      13       1       9       2       0       0       1       0       0.8796
    1      13       1      10       3       1       0       0       0       0.0000
    1      13       1      11       4       0       0       2       0       1.2000
    1      13       1      12       1       0       0       1       0       1.7921
    1      13       1      13       3       1       0       2       0       1.4728
    1      13       1      14       1       1       0       2       0       1.2712
    1      13       1      15       2       0       1       1       0       0.8457
    1      13       1      16       4       0       1       2       1       1.1012
    1      13       1      17       3       1       0       1       1       1.0140
    1      13       1      18       1       0       0       2       0       1.3316
    1      13       1      19       4       0       1       2       1       1.8200
    1      13       1      20       2       0       1       1       0       1.6894
    1      13       1      21       4       0       0       0       0       0.0000
    1      13       1      22       2       0       0       1       0       1.4760
    1      13       1      23       1       1       0       1       1       1.2586
    1      13       1      24       3       1       0       1       1       1.3122
    1      13       1      25       1       1       0       1       1       1.4316
    1      13       1      26       2       0       0       2       0       1.2680
    1      13       1      27       4       0       1       2       1       1.4465
    1      13       1      28       3       1       0       1       1       1.1081
    1      13       1      29       1       0       0       1       0       1.2517
    1      13       1      30       4       0       1       2       1       0.9959
    1      13       1      31       3       1       0       1       1       0.8746
    1      13       1      32       2       0       0       1       0       0.9911
    1      13       1      33       3       0       0       1       0       1.0975
    1      13       1      34       2       0       1       2       1       1.2233
    1      13       1      35       1       1       0       2       0       1.5194
    1      13       1      36       4       0       0       2       0       1.3181
    1      13       1      37       2       0       1       1       0       1.1312
    1      13       1      38       4       1       0       2       0       1.7498
    1      13       1      39       1       1       0       1       1       1.6834
    1      13       1      40       3       0       1       1       0       1.1050
    1      13       1      41       1       0       0       1       0       0.9661
    1      13       1      42       4       1       0       1       1       1.1239
    1      13       1      43       3       0       1       2       1       1.1920
    1      13       1      44       2       0       1       2       1       1.7579
    1      13       1      45       3       0       1       2       1       1.0215
    1      13       1      46       2       0       1       2       1       1.2054
    1      13       1      47       4       0       0       1       0       0.5606
    1      13       1      48       1       1       0       2       0       1.1197
    1      13       1      49       2       0       1       2       1       0.7101
    1      13       1      50       1       0       0       2       0       1.2904
    1      13       1      51       4       0       0       0       0       0.0000
    1      13       1      52       3       0       0       2       0       0.8594
    1      13       1      53       1       1       0       1       1       1.3316
    1      13       1      54       4       1       0       2       0       0.9733
    1      13       1      55       2       0       1       2       1       1.0669
    1      13       1      56       3       0       0       1       0       1.1763
    1      13       1      57       2       0       1       2       1       1.7511
    1      13       1      58       1       1       0       1       1       0.9541
    1      13       1      59       3       0       1       2       1       1.8453
    1      13       1      60       4       1       0       1       1       0.9866
    1      13       1      61       1       0       0       1       0       1.0387
    1      13       1      62       3       0       0       2       0       1.6796
    1      13       1      63       4       0       0       2       0       1.1645
    1      13       1      64       2       0       1       2       1       1.1869
    1      13       1      65       3       0       1       1       0       1.5500
    1      13       1      66       4       1       0       2       0       1.2699
    1      13       1      67       2       1       0       1       1       0.7896
    1      13       1      68       1       0       1       2       1       1.4548
    1      13       1      69       2       1       0       1       1       0.8417
    1      13       1      70       3       0       0       1       0       1.3122
    1      13       1      71       4       1       0       2       0       1.5231
    1      13       1      72       1       0       0       1       0       1.2130
    1      13       1      73       4       0       0       1       0       1.0594
    1      13       1      74       3       0       0       2       0       1.2397
    1      13       1      75       2       0       0       1       0       1.0673
    1      13       1      76       1       0       0       1       0       1.1270
    1      13       1      77       3       0       0       2       0       1.3616
    1      13       1      78       1       0       1       2       1       1.5015
    1      13       1      79       4       1       0       0       0       0.0000
    1      13       1      80       2       1       0       1       1       1.0489
    1      13       1      81       3       0       0       0       0       0.0000
    1      13       1      82       4       1       0       2       0       0.8911
    1      13       1      83       2       0       0       2       0       1.5048
    1      13       1      84       1       0       0       1       0       0.9149
    1      13       1      85       2       1       0       2       0       1.2382
    1      13       1      86       3       0       0       2       0       1.4525
    1      13       1      87       1       0       1       2       1       1.3115
    1      13       1      88       4       1       0       1       1       1.3371
    1      13       1      89       3       0       1       2       1       1.0860
    1      13       1      90       2       1       0       2       0       1.7629
    1      13       1      91       4       1       0       1       1       0.9303
    1      13       1      92       1       0       0       2       0       0.8642
    1      13       1      93       4       0       0       2       0       1.0436
    1      13       1      94       2       1       0       2       0       1.1352
    1      13       1      95       1       0       0       2       0       1.1135
    1      13       1      96       3       0       1       1       0       0.6063
    1      13       2      97       1       0       1       2       1       0.9239
    1      13       2      98       2       1       0       1       1       1.3185
    1      13       2      99       3       1       0       2       0       1.0942
    1      13       2     100       4       0       0       1       0       1.0462
    1      13       2     101       2       0       0       1       0       1.7499
    1      13       2     102       4       0       1       2       1       1.7162
    1      13       2     103       1       0       1       1       0       1.6956
    1      13       2     104       3       1       0       2       0       1.6967
    1      13       2     105       1       0       1       1       0       1.7243
    1      13       2     106       3       0       0       1       0       1.3436
    1      13       2     107       2       0       0       1       0       1.4250
    1      13       2     108       4       0       1       2       1       1.4332
    1      13       2     109       3       1       0       1       1       1.2537
    1      13       2     110       1       0       1       2       1       1.2899
    1      13       2     111       4       0       1       1       0       1.7251
    1      13       2     112       2       1       0       1       1       1.1901
    1      13       2     113       1       0       1       2       1       0.8530
    1      13       2     114       2       1       0       1       1       1.7747
    1      13       2     115       3       1       0       2       0       1.1460
    1      13       2     116       4       0       0       2       0       1.1498
    1      13       2     117       1       0       1       2       1       1.1442
    1      13       2     118       4       0       0       1       0       1.2038
    1      13       2     119       3       1       0       2       0       1.3918
    1      13       2     120       2       1       0       2       0       0.8664
    1      13       2     121       1       0       0       2       0       1.2855
    1      13       2     122       4       0       0       2       0       0.5424
    1      13       2     123       2       0       0       2       0       1.7104
    1      13       2     124       3       1       0       2       0       1.1644
    1      13       2     125       2       0       0       2       0       1.3218
    1      13       2     126       3       1       0       1       1       1.3831
    1      13       2     127       4       0       1       2       1       1.2049
    1      13       2     128       1       0       1       1       0       1.1644
    1      13       2     129       3       1       0       1       1       0.9992
    1      13       2     130       1       1       0       2       0       1.7696
    1      13       2     131       4       0       0       2       0       1.5017
    1      13       2     132       2       0       0       1       0       1.1613
    1      13       2     133       4       0       0       2       0       1.9045
    1      13       2     134       3       0       0       1       0       1.3622
    1      13       2     135       1       1       0       2       0       1.1455
    1      13       2     136       2       0       1       2       1       1.5146
    1      13       2     137       4       0       1       2       1       1.0622
    1      13       2     138       2       0       1       2       1       1.3610
    1      13       2     139       1       1       0       1       1       0.8462
    1      13       2     140       3       0       0       2       0       1.1103
    1      13       2     141       1       1       0       2       0       0.8949
    1      13       2     142       2       0       1       2       1       1.3439
    1      13       2     143       3       1       0       2       0       0.9401
    1      13       2     144       4       0       1       2       1       0.7742
    1      13       2     145       3       1       0       2       0       0.9298
    1      13       2     146       2       0       0       2       0       0.7101
    1      13       2     147       1       1       0       2       0       0.6841
    1      13       2     148       4       0       1       1       0       0.8073
    1      13       2     149       2       0       0       2       0       0.8545
    1      13       2     150       1       1       0       2       0       0.9410
    1      13       2     151       3       1       0       2       0       0.6901
    1      13       2     152       4       0       0       2       0       1.3102
    1      13       2     153       2       0       1       1       0       0.9338
    1      13       2     154       4       0       1       1       0       1.0312
    1      13       2     155       1       1       0       2       0       0.5958
    1      13       2     156       3       0       0       1       0       0.8286
    1      13       2     157       1       1       0       2       0       0.9745
    1      13       2     158       3       0       0       1       0       0.4717
    1      13       2     159       4       0       0       1       0       1.3347
    1      13       2     160       2       0       1       1       0       0.8478
    1      13       2     161       3       0       1       2       1       1.0407
    1      13       2     162       1       0       0       2       0       1.1405
    1      13       2     163       2       0       1       2       1       0.6697
    1      13       2     164       4       1       0       1       1       0.6571
    1      13       2     165       1       0       0       2       0       0.5332
    1      13       2     166       3       0       0       1       0       0.4449
    1      13       2     167       4       1       0       2       0       0.4825
    1      13       2     168       2       0       0       1       0       0.5822
    1      13       2     169       3       0       1       2       1       0.5048
    1      13       2     170       2       0       1       1       0       0.7744
    1      13       2     171       1       0       0       1       0       0.8151
    1      13       2     172       4       1       0       2       0       0.7273
    1      13       2     173       3       0       0       1       0       0.6973
    1      13       2     174       1       1       0       2       0       0.6228
    1      13       2     175       4       1       0       2       0       0.5000
    1      13       2     176       2       0       0       2       0       0.6350
    1      13       2     177       3       0       1       2       1       0.8684
    1      13       2     178       1       0       0       1       0       0.8820
    1      13       2     179       4       1       0       2       0       0.5266
    1      13       2     180       2       0       0       2       0       0.5724
    1      13       2     181       3       0       1       1       0       0.7778
    1      13       2     182       4       1       0       2       0       0.6288
    1      13       2     183       2       0       0       2       0       0.6423
    1      13       2     184       1       1       0       1       1       0.4035
    1      13       2     185       4       1       0       2       0       0.5846
    1      13       2     186       2       0       0       1       0       0.3579
    1      13       2     187       3       0       0       2       0       0.3269
    1      13       2     188       1       1       0       1       1       0.4335
    1      13       2     189       2       0       1       1       0       0.4210
    1      13       2     190       1       0       0       2       0       0.5585
    1      13       2     191       3       0       1       1       0       0.3975
    1      13       2     192       4       1       0       2       0       0.4711
    1      13       3     193       2       1       0       1       1       1.2436
    1      13       3     194       3       1       0       2       0       1.2390
    1      13       3     195       1       0       1       2       1       0.9046
    1      13       3     196       4       0       0       2       0       0.9886
    1      13       3     197       3       0       0       0       0       0.0000
    1      13       3     198       4       0       0       2       0       1.6970
    1      13       3     199       1       0       0       2       0       1.2889
    1      13       3     200       2       1       0       2       0       0.9350
    1      13       3     201       3       0       0       2       0       0.9784
    1      13       3     202       4       0       1       2       1       0.9981
    1      13       3     203       1       0       0       1       0       0.9972
    1      13       3     204       2       1       0       2       0       0.9938
    1      13       3     205       4       0       1       0       0       0.0000
    1      13       3     206       3       0       0       1       0       0.5199
    1      13       3     207       1       0       1       1       0       1.0316
    1      13       3     208       2       1       0       1       1       1.0978
    1      13       3     209       4       0       1       2       1       1.5282
[truncated: 1,775,453 more chars]
